# Supplementary material for: Screening for transcriptomic associations with Swine Inflammation and Necrosis Syndrome
Source: BMC Vet Res. 2025 Jan 17;21:26. doi: 10.1186/s12917-024-04469-y (PMC11740493; doi:10.1186/s12917-024-04469-y)
Supplement: Supplementary file 1 — Supplementary Material 1 [file 12917_2024_4469_MOESM1_ESM.xlsx]

## Sheet: DU_vs_PI
Locus	DU	PI	Fold	P	R2
LOC106504122	243.355	139.686	1.74216	7.48214e-05	0.559395
AASS	781.603	377.093	2.07271	9.33313e-05	0.548843
CCDC170	157.849	281.369	-1.78253	0.00012461	0.534689
ST3GAL1	328.836	675.66	-2.0547	0.000160231	0.522042
B2M	2395.92	1439.52	1.66439	0.000210303	0.508004
B2M	3092.96	1866.71	1.6569	0.000231962	0.502852
ISG12	541.981	149.854	3.61672	0.000274519	0.493882
LOC100517152	176.115	293.677	-1.66753	0.000328093	0.484227
LOC100736710	19.5739	9.44686	2.072	0.000350098	0.480671
DNAJC12	747.864	324.151	2.30714	0.000357233	0.479561
MS4A7	57.9862	126.182	-2.17608	0.000440452	0.467912
IFI44	194.256	98.0963	1.98025	0.000447208	0.467056
LOC100514231	110.495	65.5878	1.68469	0.000604217	0.449881
CXCL10	229.213	96.8213	2.36738	0.000618611	0.448516
IGFBP1	8552.7	4652.18	1.83843	0.000734816	0.438448
PALM2	70.8712	126.87	-1.79015	0.000867623	0.428578
LOC100154757	26.7337	14.1442	1.89007	0.000887206	0.42724
UQCR10	176.838	351.761	-1.98918	0.000894146	0.426772
LOC100518095	301.418	165.822	1.81772	0.000999928	0.420025
MX1	248.182	107.404	2.31073	0.00139314	0.399606
LOC100737684	43.4171	70.7075	-1.62856	0.00160101	0.390861
IGSF5	68.8442	177.709	-2.58132	0.00166477	0.388386
ARRDC3	291.823	535.076	-1.83356	0.00181007	0.383054
IFIT1	316.278	158.665	1.99337	0.00194022	0.3786
CD180	144.183	81.6696	1.76544	0.00227262	0.368356
LOC100515010	40.9058	23.2029	1.76296	0.00300234	0.349979
ASAH2	231.182	616.865	-2.66831	0.00330327	0.343576
CYP2C42	368.423	166.752	2.2094	0.00335101	0.342609
GBP1	144.796	90.4775	1.60035	0.00398229	0.330899
LYZ	82.9241	43.5725	1.90313	0.00459005	0.32114
LOC100623111	76.7591	249.241	-3.24706	0.00498581	0.315407
LEAP2	329.715	590.593	-1.79122	0.00522335	0.312165
LOC100626247	83.379	44.0389	1.8933	0.00535	0.310492
C1S	2174.28	1360.15	1.59856	0.00556863	0.307687
LOC100512715	36.0376	15.7872	2.28271	0.00561395	0.307118
LOC100514232	18.7023	11.4071	1.63954	0.00596522	0.30285
LOC100512715	36.5687	16.0402	2.27982	0.00676468	0.293943
LOC106510733	35.0332	71.4534	-2.03959	0.00686993	0.292844
LOC100517803	1603.55	846.426	1.89449	0.00726524	0.28885
PPP1R3B	241.5	558.332	-2.31193	0.00760451	0.285581
CCDC28A	170.172	102.554	1.65934	0.00921439	0.27171
LOC102159928	111.055	62.8404	1.76726	0.0100371	0.265474
AKR1C4	1601.34	1073.63	1.49152	0.0103651	0.26312
SFRP1	131.063	234.293	-1.78764	0.0104288	0.262671
CFAP20	237.068	159.484	1.48647	0.0106879	0.26087
LOC100525684	15.2991	9.87034	1.55001	0.0109468	0.259112
RSAD2	143.145	94.1781	1.51994	0.0114124	0.256044
SELL	106.177	69.0873	1.53685	0.0126998	0.248137
LOC100520491	92.6669	56.7149	1.63391	0.0149236	0.236103
LOC100736962	1655.5	1134.66	1.45904	0.0156936	0.232328
LOC100514915	65.0568	17.1331	3.79715	0.0165499	0.22833
LOC100521821	151.727	54.639	2.7769	0.017026	0.226191
LOC100518083	154.906	84.0923	1.8421	0.0176776	0.223354
SLC25A25	382.264	254.356	1.50287	0.0193973	0.216317
INSIG1	1615.7	986.879	1.63718	0.0195419	0.215753
CYP2C49	1127.06	522.395	2.15748	0.0201792	0.213312
LOC100738550	9.4636	14.8312	-1.56718	0.0210364	0.210142
LOC100157018	37.0471	23.4398	1.58052	0.0228178	0.203931
CCDC38	73.9209	135.688	-1.83559	0.0235704	0.201445
LOC100516628	203.033	92.735	2.18939	0.0251514	0.196462
FST	293.494	193.785	1.51453	0.0254356	0.195598
LRRN3	786.172	601.627	1.30674	0.029299	0.184698
HMGCS1	497.966	840.107	-1.68708	0.0297868	0.183422
LY96	60.5105	40.1925	1.50552	0.0301049	0.1826
CCND2	389.5	551.893	-1.41692	0.0308797	0.180634
CXCL9	40.1115	22.6261	1.7728	0.0333725	0.174618
TNFRSF9	96.0108	56.7905	1.69061	0.0334362	0.17447
ARG2	325.057	165.22	1.96741	0.0335999	0.174091
LOC100525859	7.79153	4.51373	1.72619	0.0337014	0.173857
LOC100524999	104.115	71.6266	1.45358	0.041399	0.15786
SQLE	292.464	419.719	-1.43511	0.0451685	0.151068
CA3	235.47	146.958	1.6023	0.0464558	0.148876
HENMT1	80.5234	129.355	-1.60642	0.0465465	0.148724
HAMP	193.834	389.587	-2.0099	0.0467151	0.148442
SMPDL3B	280.089	358.739	-1.2808	0.0476361	0.14692
SRGN	591.914	398.139	1.4867	0.0490706	0.144605
CPNE8	272.833	166.675	1.63692	0.0493153	0.144217
LOC100622967	10.8166	6.7277	1.60776	0.0565356	0.133562
LOC100156325	3410.06	2529.22	1.34827	0.0609872	0.127658
CCL20	55.8979	37.1399	1.50506	0.0614008	0.127132
LOC102157763	6.76386	13.9391	-2.06082	0.0618373	0.12658
LOC100513366	150.853	103.616	1.45588	0.062053	0.126309
LOC100524678	37.55	29.3584	1.27902	0.0659031	0.121627
GNMT	483.994	330.897	1.46267	0.0688511	0.118229
PPARA	1038.49	1316.28	-1.2675	0.0695145	0.117485
CYP4A21	525.976	415.398	1.2662	0.071682	0.115104
JCHAIN	85.7623	54.3678	1.57744	0.071763	0.115016
ADGRG6	198.496	275.383	-1.38735	0.0750223	0.111577
LOC100517530	2008.89	1581.75	1.27005	0.07735	0.109214
SERPINA3	2564.73	3529.2	-1.37605	0.0782677	0.108304
MGP	601.719	823.88	-1.36921	0.0786229	0.107954
GADD45G	289.547	213.441	1.35657	0.0901599	0.0974254
SPTA1	72.0025	100.995	-1.40266	0.0948219	0.0935728
LOC396594	79.461	130.181	-1.6383	0.097807	0.0912119
MAFB	566.088	447.555	1.26485	0.10808	0.08365
TRAF3IP2	143.218	209.58	-1.46336	0.112116	0.0808937
HYKK	301.54	365.489	-1.21207	0.119487	0.076135
HEMGN	176.765	299.674	-1.69532	0.120951	0.0752289
TAF7	230.429	294.49	-1.27801	0.122893	0.074047
LOC100156637	799.416	633.163	1.26257	0.125159	0.0726942
GATM	1217.34	948.328	1.28367	0.128129	0.0709626
VNN1	707.045	575.508	1.22856	0.131198	0.0692214
FEGFA	132.661	163.776	-1.23455	0.135586	0.0668131
ESM1	189.483	139.382	1.35945	0.136512	0.0663161
CDO1	1258.85	1525.3	-1.21167	0.140148	0.0644038
ALAS1	907.88	707.426	1.28336	0.140659	0.0641394
GTSF1	44.5678	32.9406	1.35297	0.140942	0.0639938
SPRY1	429.864	514.759	-1.19749	0.145555	0.0616656
ECHDC1	505.929	439.727	1.15055	0.152426	0.0583578
MUC13	56.9324	77.6495	-1.36389	0.152748	0.058207
SLC4A1	114.705	169.437	-1.47715	0.153801	0.0577174
EPB42	65.0719	82.578	-1.26903	0.167701	0.0516166
HACL1	219.872	267.229	-1.21539	0.168926	0.051109
DCN	290.79	357.699	-1.23009	0.176779	0.0479654
HSD17B2	1050.41	882.066	1.19085	0.179159	0.0470481
PMM1	240.471	205.461	1.1704	0.179466	0.0469308
TPMT	337.293	392.706	-1.16429	0.182095	0.0459381
RDH16	770.552	1031.48	-1.33863	0.186849	0.0441894
LOC100152873	17.2627	14.0844	1.22566	0.187485	0.0439601
MIR29A	5.41002	4.36713	1.2388	0.189976	0.0430712
ADRA1A	130.995	169.74	-1.29577	0.19289	0.0420515
BCL11A	53.5101	61.8664	-1.15616	0.193578	0.0418134
TMEM52B	382.541	564.089	-1.47458	0.194028	0.0416586
ENO1	376.037	295.74	1.27151	0.197089	0.0406175
MANEA	747.989	637.735	1.17288	0.200821	0.039378
SCAMP2	599.587	512.868	1.16909	0.202492	0.0388333
LOC100154071	519.479	436.882	1.18906	0.209081	0.036745
SPTB	79.8816	90.8649	-1.1375	0.218615	0.0338837
LIPK	263.884	200.883	1.31363	0.222941	0.0326447
CA1	49.4444	62.2091	-1.25816	0.231988	0.0301657
HAL	688.092	552.49	1.24544	0.233248	0.0298323
LOC100627844	375.095	309.406	1.21231	0.233632	0.029731
NT5DC2	419.002	359.204	1.16648	0.2366	0.028958
PLIN2	602.379	718.572	-1.19289	0.239188	0.0282963
FAM19A4	28.6533	35.1608	-1.22711	0.239348	0.0282558
GABRB2	47.1037	54.0083	-1.14658	0.241904	0.0276137
LOC100156421	23.8604	26.9414	-1.12912	0.245782	0.0266597
LOC102164875	1308.02	1548.2	-1.18362	0.249095	0.0258639
SLA	455.674	529.198	-1.16135	0.250427	0.0255489
GPRIN1	13.2903	14.714	-1.10713	0.252493	0.0250653
LOC100524143	1098.53	919.902	1.19418	0.260725	0.0232028
CYP1A2	143.812	119.608	1.20236	0.261625	0.0230051
P4HA1	1200.87	1052.46	1.14101	0.261871	0.0229514
MIR122	103.902	124.544	-1.19867	0.262679	0.0227752
SLC16A10	153.003	173.339	-1.13292	0.263596	0.0225764
ASPA	45.3808	51.9546	-1.14486	0.267496	0.0217444
FZR1	433.59	482.424	-1.11263	0.270774	0.0210613
FBXO39	85.5712	99.6217	-1.1642	0.271408	0.0209307
CRP	826.683	1174.18	-1.42035	0.273836	0.0204362
SLC38A1	52.2282	73.1981	-1.40151	0.278442	0.0195196
RGS2	107.165	97.4865	1.09928	0.282042	0.0188225
GPT2	519.694	587.457	-1.13039	0.29766	0.0159845
LOC100156277	44.2159	60.0245	-1.35753	0.298768	0.0157942
GYPA	245.205	317.006	-1.29282	0.299108	0.0157361
LOC100519707	7.29314	8.64799	-1.18577	0.299217	0.0157175
PI15	14.3911	16.1233	-1.12037	0.308588	0.0141698
MIOX	209.962	190.678	1.10114	0.308924	0.0141163
CCL2	87.5772	77.8092	1.12554	0.310643	0.0138437
MGST2	390.719	345.898	1.12958	0.312052	0.0136227
SLC16A6	590.354	522.115	1.1307	0.316614	0.012922
JUN	429.927	487.662	-1.13429	0.318882	0.012582
LOC100152378	701.015	655.556	1.06934	0.330511	0.0109228
DGAT2	758.576	811.474	-1.06973	0.335808	0.0102127
LOC100518860	23.8533	27.4429	-1.15049	0.336676	0.010099
PPIF	628.783	687.167	-1.09285	0.338657	0.00984218
MBOAT1	114.988	125.707	-1.09322	0.33997	0.00967409
CPT2	325.747	352.232	-1.0813	0.345822	0.00894512
SLC13A5	405.917	462.697	-1.13988	0.346488	0.00886422
LOC100525856	1016.77	1321.5	-1.29971	0.354545	0.00791871
CCDC141	65.6165	70.9646	-1.08151	0.362323	0.00706248
LUM	40.799	46.586	-1.14184	0.364309	0.00685258
ACTR1B	496.565	541.093	-1.08967	0.364426	0.00684035
LOC100518644	845.888	906.185	-1.07128	0.366499	0.00662525
SLC27A2	512.521	565.673	-1.10371	0.366641	0.00661066
LOC102166306	132.182	143.364	-1.08459	0.37884	0.00542242
ARRDC4	340.089	370.195	-1.08853	0.382535	0.0050877
LOC100522977	35.1515	36.5856	-1.0408	0.396021	0.00396282
LOC396684	1606.36	1516.03	1.05958	0.400096	0.00365233
RHAG	59.8958	63.6	-1.06185	0.407399	0.00312918
MRPL49	699.642	733.701	-1.04868	0.413019	0.00275537
LOC102163738	93.1415	88.6658	1.05048	0.413669	0.00271378
LOC733635	10.3883	9.80901	1.05906	0.418023	0.00244344
PLN	52.2473	53.9971	-1.03349	0.42584	0.00199489
MBL2	246.073	235.337	1.04562	0.430535	0.001748
GLYR1	601.991	619.982	-1.02989	0.437078	0.00143178
SLA	317.999	331	-1.04088	0.439028	0.00134382
FETUB	2342.32	2271.96	1.03097	0.439526	0.00132177
LOC100153139	44.0105	43.1201	1.02065	0.446718	0.00102446
ASB7	246.012	241.621	1.01817	0.447366	0.000999554
MTMR7	134.461	130.886	1.02731	0.455318	0.000719279
S100A12	114.688	110.409	1.03875	0.455437	0.000715422
LOC100621538	112.04	116.119	-1.0364	0.455817	0.000703233
SLC29A1	543.065	550.988	-1.01459	0.462701	0.00050064
LOC100621891	25.5925	26.7054	-1.04349	0.466769	0.000397167
SLC51B	213.729	215.863	-1.00999	0.482776	0.00010653
LOC100737630	626.234	630.482	-1.00678	0.487729	5.40562e-05
LOC100517168	8.88423	8.8292	1.00623	0.489015	4.33142e-05
LOC100156587	48.6365	48.4871	1.00308	0.494409	1.12181e-05
LOC100738816	12.9868	12.9572	1.00229	0.495075	8.70558e-06
SUCLA2	388.572	388.386	1.00048	0.49896	3.88418e-07

## Sheet: DU_SINS_low_vs_PI_SINS_low
Locus	Dulow	Pilow	Fold	P	R2
DNAJC12	910.263	251.095	3.62517	4.37828e-06	0.925352
LOC100737684	33.0156	74.5937	-2.25934	1.60762e-05	0.896984
ASAH2	93.8214	877.559	-9.3535	5.06106e-05	0.863293
LOC100518095	251.784	155.555	1.61862	0.000175566	0.814484
ARRDC3	296.624	657.816	-2.21768	0.000202149	0.807977
C1S	2265.6	896.641	2.52676	0.000306591	0.787433
LOC100736962	1623.95	694.005	2.33997	0.00032977	0.783626
MIR122	71.4778	170.76	-2.38899	0.000446836	0.767032
UQCR10	157.877	364.245	-2.30715	0.00051581	0.758769
LOC100517152	154.788	309.731	-2.00101	0.000518382	0.758478
LOC100154757	32.1189	13.0512	2.46099	0.000559206	0.753997
CCDC170	125.08	276.943	-2.21412	0.000566009	0.753275
LOC100736710	24.3128	8.6613	2.80706	0.000654951	0.744395
CYP2C42	427.794	92.9849	4.60068	0.000674057	0.74261
SFRP1	111.111	271.629	-2.44467	0.000760807	0.734962
MS4A7	63.4018	116.261	-1.83372	0.00106085	0.712828
B2M	3350.77	1514.79	2.21204	0.00110043	0.710284
LOC106504122	249.839	116.458	2.14532	0.00117409	0.705732
B2M	2592.26	1178.92	2.19884	0.00121781	0.703133
ST3GAL1	254.507	708.67	-2.78448	0.00129677	0.698618
SELL	127.385	54.7017	2.32873	0.0014354	0.691179
HAMP	99.8978	491.228	-4.91731	0.00167005	0.679766
CFAP20	301.308	167.843	1.79518	0.00179751	0.67408
CCDC38	66.431	194.381	-2.92606	0.00190658	0.669458
MX1	191.997	96.8482	1.98245	0.00196867	0.666917
PALM2	54.0298	111.143	-2.05707	0.0023871	0.651251
IGSF5	55.7267	132.614	-2.37972	0.00248685	0.647836
LOC100517530	1983.26	1033.65	1.91869	0.00271447	0.640425
CXCL10	277.089	103.221	2.68441	0.00351314	0.617753
CCDC28A	220.593	100.097	2.20378	0.00371775	0.612604
ARG2	392.75	125.208	3.13679	0.00398521	0.606198
CD180	173.564	85.5326	2.02921	0.00467229	0.591165
CCND2	313.397	648.901	-2.07054	0.00488421	0.586881
DGAT2	694.724	1086.5	-1.56393	0.00502577	0.5841
HMGCS1	452.196	1136.82	-2.514	0.00505617	0.583511
SQLE	279.07	558.291	-2.00054	0.00517596	0.581216
GBP1	169.148	78.987	2.14146	0.00522147	0.580355
LOC100524678	39.1565	21.1979	1.84719	0.00843168	0.530748
LOC106510733	26.3221	87.2127	-3.31329	0.00903138	0.523227
AKR1C4	1805.53	853.787	2.11473	0.00904011	0.52312
SLA	391.379	207.805	1.88339	0.00950554	0.517558
GATM	1569.6	799.715	1.9627	0.0100532	0.511285
LYZ	99.8431	38.9888	2.56082	0.0117021	0.493922
LOC100517803	2018.72	1000.24	2.01823	0.0118953	0.492019
LEAP2	312.034	701.463	-2.24804	0.0119537	0.49145
ISG12	497.658	126.67	3.92879	0.0121639	0.489415
LOC100524999	123.298	57.7305	2.13576	0.0123987	0.487176
MIOX	140.508	187.423	-1.3339	0.0136572	0.475726
CYP2C49	973.583	294.649	3.30422	0.014668	0.467134
ARRDC4	389.816	248.095	1.57124	0.0148433	0.465693
PPARA	988.144	1658.73	-1.67863	0.0151151	0.463486
SERPINA3	1821.78	4014.92	-2.20385	0.0152674	0.462263
LOC100156325	3587.22	1768.03	2.02893	0.0186874	0.437122
IFI44	178.663	88.3997	2.02108	0.0187854	0.43646
HACL1	231.856	378.133	-1.63089	0.0235334	0.407309
LY96	74.5731	36.0346	2.06948	0.023785	0.405905
ECHDC1	548.662	355.816	1.54198	0.0241909	0.403666
FZR1	353.499	610.715	-1.72763	0.0243069	0.403031
SPTA1	76.0061	147.046	-1.93466	0.0244084	0.402479
LOC100626247	68.2102	36.8083	1.85312	0.0244499	0.402253
LOC100516628	275.225	97.4044	2.82559	0.0245197	0.401875
LOC100520491	108.448	47.1194	2.30157	0.02543	0.397018
LOC100514232	21.5705	10.6944	2.01699	0.0255319	0.396483
SRGN	718.487	352.608	2.03764	0.0255712	0.396277
MGST2	550.914	329.595	1.67149	0.025676	0.39573
AASS	790.116	479.167	1.64893	0.0268933	0.389506
CPNE8	348.958	143.74	2.4277	0.028987	0.379331
IGFBP1	8569.53	5066.98	1.69125	0.0291829	0.378412
HYKK	330.664	469.466	-1.41977	0.0323606	0.364168
PPP1R3B	230.059	636.041	-2.76469	0.0324102	0.363956
SLC16A6	329.731	629.525	-1.90921	0.0353669	0.351744
SLC4A1	126.812	282.204	-2.22537	0.0374074	0.343814
GPT2	506.257	865.867	-1.71033	0.0375648	0.343217
LOC100512715	38.0052	16.4121	2.31568	0.0377058	0.342685
CCL20	69.1884	32.9409	2.10038	0.0389227	0.338161
LOC100512715	38.2986	16.1756	2.36768	0.0396445	0.335534
LOC100623111	60.0444	117.896	-1.96348	0.0405741	0.332211
ACTR1B	429.018	776.472	-1.80988	0.0418154	0.327875
SPRY1	465.602	665.839	-1.43006	0.0420425	0.327094
LOC102159928	132.955	71.6146	1.85654	0.0431575	0.32331
HENMT1	79.5505	172.189	-2.16452	0.0447526	0.318041
LOC100157018	40.1251	19.4531	2.06266	0.0453919	0.315975
PPIF	607.564	970.879	-1.59799	0.0467488	0.311673
GABRB2	40.456	65.4647	-1.61817	0.050367	0.300713
CCDC141	46.268	64.9556	-1.4039	0.0516955	0.296862
PLIN2	651.19	1041.27	-1.59902	0.0519904	0.296019
TNFRSF9	116.556	54.8734	2.1241	0.0523185	0.295086
CA3	270.313	131.46	2.05624	0.0524198	0.294799
FAM19A4	29.7307	23.8342	1.2474	0.0554092	0.286542
LOC102164875	1504.78	918.757	1.63785	0.0571545	0.281903
HEMGN	205.907	492.76	-2.39312	0.057366	0.281349
FEGFA	97.5712	155.083	-1.58944	0.0595806	0.275659
LOC100153139	48.3336	34.5988	1.39697	0.0598153	0.275067
PI15	15.2897	12.3809	1.23495	0.0617279	0.270321
SPTB	82.2175	118.611	-1.44265	0.0624426	0.268581
CCL2	112.592	70.3576	1.60029	0.0651318	0.262191
EPB42	72.767	117.78	-1.61859	0.0653985	0.261571
LOC100518083	119.185	67.6596	1.76153	0.0661687	0.259791
CYP4A21	556.438	383.195	1.4521	0.0672626	0.257296
SUCLA2	373.289	527.142	-1.41215	0.0696347	0.25201
MBL2	307.866	192.935	1.59569	0.0697496	0.251758
LOC100514915	72.1224	12.7549	5.65449	0.0708401	0.249387
TMEM52B	434.997	955.473	-2.19651	0.0720001	0.246901
LOC102166306	167.749	102.616	1.63473	0.0747707	0.241109
CXCL9	48.975	22.5793	2.16903	0.0749799	0.24068
SLC16A10	136.993	208.572	-1.52251	0.0758583	0.23889
CPT2	322.125	468.452	-1.45426	0.0779143	0.234774
LOC396684	1494.13	1024.75	1.45805	0.0809543	0.22887
TRAF3IP2	145.553	277.371	-1.90564	0.0813078	0.228197
LOC100525859	8.47662	4.05825	2.08874	0.0855431	0.220341
GPRIN1	13.1208	10.7109	1.225	0.0855802	0.220273
MIR29A	3.67699	4.67641	-1.27181	0.0874908	0.216851
LOC100521821	179.111	57.5363	3.113	0.0887417	0.214648
JCHAIN	107.759	51.3598	2.09811	0.0895363	0.213264
LOC100737630	576.011	873.46	-1.5164	0.0931113	0.20718
MTMR7	103.695	168.502	-1.62497	0.0934235	0.20666
LOC100515010	37.7227	24.8079	1.52059	0.0936063	0.206356
LOC100525856	1318.8	682.515	1.93227	0.0939337	0.205813
CRP	897.138	455.262	1.9706	0.0948652	0.204277
IFIT1	275.849	188.387	1.46427	0.0950406	0.20399
TPMT	328.382	448.039	-1.36439	0.096945	0.200901
P4HA1	1536.84	1143.32	1.34419	0.101715	0.193419
MBOAT1	131.552	177.12	-1.34639	0.102429	0.192327
RSAD2	112.048	95.4496	1.1739	0.107076	0.185408
LOC100514231	97.3513	76.1024	1.27922	0.10869	0.183076
GLYR1	577.834	789.42	-1.36617	0.112976	0.177043
LOC100621891	32.0015	18.6762	1.71349	0.11447	0.174994
LOC100738550	7.84567	11.3694	-1.44913	0.11654	0.172199
ASPA	49.5148	70.6739	-1.42733	0.116742	0.171929
LOC100525684	12.1551	9.73324	1.24883	0.122872	0.163956
SLC29A1	518.055	686.006	-1.32419	0.123632	0.162997
MRPL49	716.442	987.719	-1.37864	0.125505	0.160657
LOC100518644	941.914	716.235	1.31509	0.127137	0.158647
MUC13	46.2406	82.1394	-1.77635	0.129033	0.156346
GTSF1	23.359	27.4576	-1.17546	0.136834	0.147242
ASB7	259.864	307.711	-1.18413	0.138367	0.145517
LOC100627844	232.981	314.304	-1.34905	0.13893	0.144889
BCL11A	56.6179	75.3928	-1.33161	0.147088	0.136085
GYPA	331.936	565.284	-1.70299	0.149566	0.133517
RGS2	93.6014	74.9851	1.24827	0.153438	0.129596
RDH16	948.96	540.29	1.75639	0.156518	0.126556
CA1	61.9712	87.0579	-1.40481	0.162138	0.121178
LOC100154071	639.652	477.454	1.33971	0.163099	0.12028
HAL	445.995	606.956	-1.3609	0.170353	0.113692
LOC100738816	12.0696	15.846	-1.31289	0.175749	0.109001
FETUB	2319.7	2701.12	-1.16443	0.176348	0.108491
FBXO39	85.9322	125.879	-1.46486	0.179546	0.105801
LOC102163738	83.0831	61.9948	1.34016	0.179763	0.105621
LOC100622967	9.41169	7.32655	1.2846	0.180164	0.105288
RHAG	70.3558	93.4277	-1.32793	0.180841	0.104729
LUM	49.8189	34.1154	1.4603	0.185392	0.101032
SLA	453.246	386.317	1.17325	0.18868	0.0984299
SLC13A5	418.608	616.642	-1.47308	0.191051	0.0965883
LOC102157763	7.56526	14.6272	-1.93347	0.194038	0.0943084
SLC27A2	595.456	795.723	-1.33633	0.199499	0.0902527
LOC733635	8.65419	12.412	-1.43422	0.200996	0.0891657
CYP1A2	101.773	129.038	-1.2679	0.201769	0.0886087
LOC100518860	26.7784	39.5917	-1.47849	0.209348	0.0832892
LOC396594	80.6946	138.159	-1.71212	0.212571	0.0811038
LOC100152378	717.306	851.258	-1.18674	0.216672	0.0783867
MGP	724.241	612.629	1.18219	0.222904	0.0743897
DCN	349.199	288.281	1.21131	0.227447	0.0715727
LOC100156277	56.0338	97.0738	-1.73241	0.237836	0.0654236
LOC100156637	547.924	666.297	-1.21604	0.238024	0.0653157
CDO1	1061.98	1225.13	-1.15362	0.24787	0.0598498
ADRA1A	103.022	128.796	-1.25017	0.248064	0.0597453
MAFB	394.929	460.953	-1.16718	0.250505	0.0584432
LOC100156421	24.4882	21.6475	1.13122	0.255111	0.0560385
LOC100156587	38.7771	47.9801	-1.23733	0.269378	0.0490134
SLC25A25	298.332	261.389	1.14133	0.271865	0.0478521
ESM1	219.54	172.252	1.27453	0.278502	0.0448403
NT5DC2	389.213	447.631	-1.15009	0.279712	0.0443047
LOC100517168	10.414	8.80656	1.18253	0.282978	0.0428793
LIPK	344.842	270.133	1.27656	0.285633	0.0417423
PLN	54.8228	45.8742	1.19507	0.289089	0.0402914
ADGRG6	204.443	176.55	1.15799	0.302159	0.0350882
ENO1	435.115	349.341	1.24553	0.305599	0.0337914
VNN1	835.581	758.645	1.10141	0.320464	0.0285213
PMM1	259.296	282.52	-1.08957	0.334115	0.0241375
LOC100519707	8.32802	10.1591	-1.21987	0.353734	0.0185583
INSIG1	1287.79	1172.7	1.09814	0.369023	0.0147695
LOC100621538	139.314	160.707	-1.15356	0.371756	0.0141417
LOC100522977	33.9016	30.9466	1.09549	0.372599	0.0139511
LRRN3	846.936	810.999	1.04431	0.376578	0.0130703
SMPDL3B	276.638	263.285	1.05072	0.377383	0.012896
SCAMP2	606.198	648.981	-1.07058	0.388839	0.0105493
ALAS1	617.852	567.926	1.08791	0.390705	0.0101908
S100A12	148.662	166.702	-1.12135	0.390748	0.0101826
LOC100152873	17.7866	16.4996	1.07801	0.408202	0.00714553
JUN	363.863	345.118	1.05431	0.40946	0.00694823
FST	254.203	237.518	1.07025	0.41989	0.00542313
GADD45G	207.662	197.55	1.05119	0.420155	0.0053868
HSD17B2	1026.99	1078.27	-1.04993	0.420679	0.00531566
SLC51B	194.089	188.075	1.03198	0.432764	0.00380785
GNMT	442.174	423.028	1.04526	0.436	0.00344761
LOC100513366	123.964	118.869	1.04286	0.443968	0.00263832
LOC100524143	1129.88	1168.58	-1.03424	0.463117	0.00113974
SLC38A1	43.8929	44.3373	-1.01012	0.483105	0.000238722
TAF7	212.123	209.915	1.01052	0.484385	0.000203895
MANEA	839.89	842.347	-1.00292	0.49535	1.80743e-05

## Sheet: DU_SINShigh_vs_PI_SINShigh
Locus	Duhigh	Pihigh	Fold	P	R2
LOC100514231	132.402	58.0775	2.27975	0.000457063	0.765747
FST	358.978	162.548	2.20845	0.000966434	0.719206
AASS	767.415	304.183	2.52288	0.000975458	0.718576
SLC16A6	1024.73	445.394	2.30072	0.00111433	0.709407
LOC100156637	1218.57	609.496	1.99931	0.00132268	0.697182
LRRN3	684.898	452.075	1.51501	0.00160168	0.682956
MAFB	851.353	437.985	1.9438	0.00172733	0.677171
IFIT1	383.658	137.435	2.79155	0.00517393	0.581255
IFI44	220.244	105.023	2.09711	0.00531092	0.57868
LOC100152378	673.864	515.769	1.30652	0.00558432	0.573696
GTSF1	79.9158	36.8571	2.16826	0.00606463	0.565387
SLC25A25	522.151	249.333	2.09419	0.00632456	0.561105
RSAD2	194.974	93.27	2.09042	0.00679405	0.553713
MX1	341.824	114.944	2.97383	0.0070655	0.549622
INSIG1	2162.22	854.152	2.53143	0.00715693	0.548272
LOC100525684	20.539	9.96826	2.06044	0.007547	0.542663
LOC100515010	46.2109	22.0565	2.09512	0.00755519	0.542548
ISG12	615.852	166.415	3.7007	0.00800063	0.536422
LOC100518095	384.142	173.155	2.21848	0.00847585	0.53018
FZR1	567.075	390.788	1.4511	0.00937991	0.519037
RDH16	473.206	1382.33	-2.92121	0.0105368	0.505969
IGFBP1	8524.64	4355.9	1.95703	0.0146998	0.466872
LOC100623111	104.617	343.059	-3.27919	0.0158627	0.457577
LOC100626247	108.66	49.2036	2.20838	0.0177749	0.443436
ALAS1	1391.26	807.07	1.72384	0.0185975	0.437734
PMM1	209.097	150.419	1.39009	0.018811	0.436287
LOC106504122	232.548	156.278	1.48804	0.0214325	0.419546
GADD45G	426.021	224.791	1.89519	0.0218257	0.417182
MGP	397.518	974.775	-2.45215	0.0222359	0.414754
MS4A7	48.9601	133.269	-2.72199	0.0227743	0.411622
SMPDL3B	285.84	426.921	-1.49357	0.0229708	0.410494
MTMR7	185.737	104.018	1.78562	0.0229884	0.410394
GPT2	542.089	388.593	1.395	0.0231724	0.409346
MGST2	123.728	357.543	-2.88975	0.0234648	0.407694
MIOX	325.72	193.003	1.68764	0.0238308	0.405651
LOC100518083	214.442	95.8299	2.23774	0.0260259	0.393916
LOC100627844	611.951	305.907	2.00045	0.0269838	0.389053
LOC100521821	106.089	52.5695	2.01806	0.0273668	0.387149
LOC100737630	709.939	456.925	1.55373	0.0280996	0.383566
ADGRG6	188.584	345.979	-1.83461	0.030833	0.37086
LOC100513366	195.669	92.7213	2.11029	0.0310612	0.369843
MIR29A	8.29841	4.14622	2.00144	0.0348329	0.353883
ACTR1B	609.142	372.965	1.63324	0.0384271	0.339989
LOC102164875	980.087	1997.8	-2.03839	0.0399588	0.334403
IGSF5	90.7067	209.92	-2.31427	0.0424889	0.325568
SLC29A1	584.747	454.546	1.28644	0.0434272	0.322407
LOC102166306	72.9045	172.47	-2.36569	0.0461828	0.313455
HAL	1091.59	513.586	2.12543	0.0471492	0.310425
DCN	193.443	407.282	-2.10544	0.0491014	0.304466
SUCLA2	414.043	289.275	1.43131	0.0550312	0.287564
DGAT2	864.995	615.029	1.40643	0.0552136	0.28707
B2M	2068.69	1625.66	1.27253	0.0569909	0.282332
ST3GAL1	452.717	652.082	-1.44037	0.0609613	0.272207
GNMT	553.693	265.088	2.08871	0.0627457	0.267848
CCDC28A	86.137	104.309	-1.21096	0.06391	0.265064
CCDC170	212.463	284.531	-1.3392	0.0642401	0.264283
B2M	2663.26	2118.08	1.2574	0.064861	0.262824
LOC100514232	13.9219	11.9161	1.16833	0.0654507	0.261449
LOC100736710	11.6756	10.008	1.16663	0.0672172	0.257399
PALM2	98.9402	138.104	-1.39583	0.0717836	0.247362
SLA	195.7	418.997	-2.14102	0.07285	0.245103
PPIF	664.148	484.515	1.37075	0.0780998	0.234407
LOC733635	13.2785	7.94972	1.67031	0.0799895	0.230721
LOC100512715	32.7581	15.3408	2.13536	0.0811046	0.228583
GATM	630.232	1054.48	-1.67316	0.0819558	0.22697
PPP1R3B	260.569	502.827	-1.92972	0.0846006	0.222056
S100A12	58.0639	70.2001	-1.20902	0.0852238	0.22092
CYP1A2	213.877	112.873	1.89486	0.0857575	0.219953
LOC100512715	33.6855	15.9434	2.11281	0.0878281	0.216254
LOC102157763	5.4282	13.4476	-2.47735	0.0889531	0.214279
CXCL10	149.42	92.2498	1.61973	0.0912504	0.210319
CCL2	45.885	83.1317	-1.81174	0.0940578	0.205607
LOC100738816	14.5156	10.8937	1.33247	0.0974916	0.200026
LOC100622967	13.158	6.29995	2.08859	0.0984592	0.198488
CFAP20	130.001	153.513	-1.18087	0.0988591	0.197856
LOC100517152	211.66	282.209	-1.33331	0.100988	0.194537
UQCR10	208.439	342.844	-1.64482	0.101133	0.194313
LOC100738550	12.1601	17.3039	-1.423	0.102264	0.192579
CYP2C49	1382.85	685.071	2.01855	0.104911	0.188594
LOC100514915	53.2808	20.2603	2.62981	0.105491	0.187735
ARRDC3	283.823	447.404	-1.57635	0.108586	0.183225
LEAP2	359.184	511.399	-1.42378	0.109087	0.182506
JCHAIN	49.1015	56.5164	-1.15101	0.113159	0.176789
HSD17B2	1089.45	741.922	1.46841	0.113767	0.175954
MBL2	143.085	265.624	-1.85641	0.116446	0.172325
SCAMP2	588.568	415.645	1.41604	0.117588	0.170804
LOC100153139	36.8053	49.2068	-1.33695	0.119499	0.168292
NT5DC2	468.651	296.041	1.58306	0.120695	0.16674
MIR122	157.941	91.5326	1.72552	0.124527	0.161873
P4HA1	640.914	987.56	-1.54086	0.124833	0.161491
MANEA	594.821	491.584	1.21001	0.125789	0.160305
GPRIN1	13.5727	17.5734	-1.29476	0.133754	0.150769
LOC100156277	24.5194	33.5607	-1.36874	0.13448	0.14993
LOC100518644	685.846	1041.86	-1.51909	0.13448	0.14993
LOC102159928	74.5552	56.5731	1.31785	0.142303	0.141183
LOC396594	77.405	124.482	-1.60819	0.144728	0.138577
HENMT1	82.1448	98.7587	-1.20225	0.149792	0.133285
TAF7	260.938	354.9	-1.36009	0.149998	0.133074
PLN	47.9549	59.7991	-1.24699	0.150608	0.132451
GLYR1	642.253	498.955	1.2872	0.160926	0.12232
LOC100156587	65.0688	48.8492	1.33203	0.165976	0.117627
ARRDC4	257.211	457.41	-1.77835	0.166165	0.117455
LOC100156421	22.8141	30.7227	-1.34666	0.176229	0.108591
LUM	25.766	55.4935	-2.15375	0.177415	0.107587
LY96	37.0728	43.1624	-1.16426	0.178272	0.106866
GABRB2	58.1832	45.8252	1.26968	0.179432	0.105896
LOC100519707	5.56835	7.56864	-1.35922	0.185208	0.101179
LOC100525859	6.64972	4.83907	1.37417	0.190936	0.0966767
FAM19A4	26.8577	43.2512	-1.61039	0.198907	0.0906853
CPT2	331.784	269.217	1.2324	0.199143	0.0905129
LOC100621538	66.5846	84.2703	-1.26561	0.201545	0.0887698
LOC100154071	319.19	407.903	-1.27793	0.20226	0.0882563
CRP	709.26	1687.69	-2.3795	0.205536	0.0859322
ASB7	222.924	194.414	1.14665	0.209849	0.0829464
CCDC141	97.8639	75.2567	1.3004	0.210477	0.0825186
PI15	12.8933	18.7965	-1.45785	0.210547	0.0824707
GYPA	100.654	139.665	-1.38758	0.211064	0.0821204
SLA	459.719	631.255	-1.37313	0.214445	0.0798531
CA1	28.5664	44.46	-1.55637	0.218644	0.077105
LOC100517168	6.33463	8.84537	-1.39635	0.219813	0.0763528
BCL11A	48.3303	52.2047	-1.08017	0.222119	0.0748843
LOC100152873	16.3894	12.3593	1.32608	0.223162	0.0742275
CD180	95.2153	78.9104	1.20663	0.225748	0.0726172
ECHDC1	434.707	499.664	-1.14943	0.229736	0.0701834
LOC100157018	31.9172	26.2874	1.21416	0.231241	0.0692809
LOC100524143	1046.27	742.277	1.40955	0.231955	0.0688554
LOC100525856	513.374	1777.92	-3.46321	0.236156	0.0663914
LOC100736962	1708.09	1449.41	1.17848	0.238927	0.0648005
HEMGN	128.195	161.755	-1.26179	0.241668	0.0632539
SLC16A10	179.686	148.173	1.21268	0.242331	0.0628838
LOC106510733	49.5517	60.1969	-1.21483	0.249252	0.059109
SPTB	75.9883	71.0463	1.06956	0.249873	0.0587782
HYKK	253	291.219	-1.15106	0.251968	0.0576719
SERPINA3	3802.99	3182.26	1.19506	0.253291	0.0569803
MRPL49	671.642	552.259	1.21617	0.253673	0.0567817
LYZ	54.7257	46.8467	1.16819	0.256682	0.0552336
C1S	2022.09	1691.23	1.19563	0.256917	0.0551142
LOC100621891	14.9107	32.4406	-2.17566	0.263212	0.051973
LOC100154757	17.7583	14.925	1.18984	0.269173	0.0491101
RGS2	129.77	113.559	1.14276	0.270455	0.0485086
DNAJC12	477.199	376.334	1.26802	0.277456	0.0453065
VNN1	492.819	444.696	1.10822	0.279727	0.044298
CPNE8	145.959	183.057	-1.25417	0.28648	0.0413838
EPB42	52.2467	57.4336	-1.09928	0.287064	0.0411375
LOC100517803	911.597	736.559	1.23764	0.292835	0.0387545
ESM1	139.386	115.903	1.20261	0.294469	0.0380957
CXCL9	25.3391	22.6595	1.11825	0.297586	0.0368583
SFRP1	164.315	207.625	-1.26357	0.297736	0.0367993
LOC100522977	37.2346	40.6134	-1.09074	0.300182	0.0358472
FEGFA	191.144	169.986	1.12447	0.303059	0.0347462
CCL20	33.747	40.1392	-1.18942	0.312608	0.03124
LOC100737684	60.753	67.9317	-1.11816	0.31623	0.0299684
CYP2C42	269.471	219.444	1.22798	0.322625	0.0277988
FETUB	2380.03	1965.42	1.21095	0.327307	0.0262704
SPRY1	370.299	406.845	-1.09869	0.329978	0.0254211
SELL	70.829	79.3628	-1.12048	0.335976	0.0235723
LOC100524999	72.1424	81.5524	-1.13044	0.348695	0.0199128
HACL1	199.898	188.013	1.06322	0.349118	0.0197971
CDO1	1586.96	1739.72	-1.09626	0.354393	0.0183851
TRAF3IP2	139.327	161.158	-1.15668	0.354848	0.0182662
SLC38A1	66.1203	93.813	-1.41882	0.36173	0.0165174
SRGN	380.96	430.662	-1.13046	0.365021	0.0157153
CYP4A21	475.208	438.4	1.08396	0.376173	0.0131585
GBP1	104.21	98.6849	1.05599	0.37735	0.012903
PPARA	1122.39	1071.67	1.04733	0.381276	0.0120702
CCND2	516.34	482.601	1.06991	0.387368	0.0108365
LOC100520491	66.3643	63.5688	1.04398	0.393524	0.00966166
CA3	177.398	158.028	1.12258	0.393953	0.00958239
LIPK	128.955	151.418	-1.1742	0.396766	0.00907151
ADRA1A	177.616	198.986	-1.12031	0.400595	0.00839983
SPTA1	65.3298	68.101	-1.04242	0.402021	0.00815664
SLC4A1	94.5273	88.8897	1.06342	0.404653	0.00771743
FBXO39	84.9697	80.8668	1.05074	0.406181	0.00746842
HMGCS1	574.251	628.168	-1.09389	0.409967	0.00686962
ASAH2	460.117	430.656	1.06841	0.41364	0.00631344
ENO1	277.574	257.454	1.07815	0.413679	0.00630775
PLIN2	521.028	488.076	1.06751	0.417756	0.00571928
JUN	540.034	589.479	-1.09156	0.41799	0.0056864
CCDC38	86.4039	93.765	-1.08519	0.42214	0.0051196
TNFRSF9	61.7682	58.1599	1.06204	0.429792	0.00415472
LOC100517530	2051.62	1973.24	1.03972	0.431949	0.00390138
SLC13A5	384.767	352.737	1.0908	0.435236	0.00353097
HAMP	350.394	316.986	1.10539	0.435579	0.0034934
SLC27A2	374.296	401.351	-1.07228	0.43851	0.00318075
AKR1C4	1261.03	1230.67	1.02468	0.443066	0.00272438
ARG2	212.235	193.801	1.09512	0.453384	0.00182312
LOC100516628	82.7134	89.3998	-1.08084	0.453431	0.00181943
LOC396684	1793.41	1866.95	-1.04101	0.454715	0.00172017
SLC51B	246.462	235.712	1.04561	0.458737	0.0014273
TMEM52B	295.116	284.53	1.0372	0.464612	0.00104901
MBOAT1	87.3819	88.9837	-1.01833	0.472234	0.000645278
LOC100518860	18.9782	18.7652	1.01135	0.473787	0.000575022
SQLE	314.788	320.739	-1.0189	0.473801	0.000574402
LOC102163738	109.906	107.717	1.02032	0.474495	0.000544361
LOC100156325	3114.79	3072.92	1.01363	0.478377	0.000391129
LOC100524678	34.8726	35.1874	-1.00903	0.48429	0.000206381
RHAG	42.4624	42.2946	1.00397	0.488355	0.000113375
ASPA	38.4909	38.5837	-1.00241	0.494479	2.54802e-05
TPMT	352.145	353.183	-1.00295	0.495547	1.65727e-05
MUC13	74.7521	74.4424	1.00416	0.495888	1.41347e-05

## Sheet: DUlow_vs_DUhigh
Locus	Dulow	Duhigh	Fold	P	R2
CCDC28A	220.593	86.137	2.56096	6.37184e-05	0.613358
ASAH2	93.8214	460.117	-4.90418	7.43644e-05	0.9227
AKR1C4	1805.53	1261.03	1.43178	0.000321773	0.225096
CCDC170	125.08	212.463	-1.69861	0.000416446	0.575945
P4HA1	1536.84	640.914	2.39789	0.00141225	0.821176
CFAP20	301.308	130.001	2.31774	0.00150056	0.86222
SLA	391.379	195.7	1.99989	0.00194125	0.523873
SLC16A6	329.731	1024.73	-3.10777	0.00228215	0.856034
LOC100516628	275.225	82.7134	3.32745	0.0025791	0.469575
LOC102159928	132.955	74.5552	1.78331	0.00284202	0.344465
LOC100736710	24.3128	11.6756	2.08236	0.00287635	0.588987
MGST2	550.914	123.728	4.45262	0.00325864	0.761221
LOC100517803	2018.72	911.597	2.21448	0.00390989	0.486049
LOC100517152	154.788	211.66	-1.36742	0.00629045	0.411902
GATM	1569.6	630.232	2.49051	0.00677288	0.522923
LOC100154071	639.652	319.19	2.00398	0.00710956	0.360079
SERPINA3	1821.78	3802.99	-2.08752	0.00844528	0.374431
LOC100156637	547.924	1218.57	-2.22398	0.00897524	0.608189
MAFB	394.929	851.353	-2.15571	0.00919217	0.783248
MBL2	307.866	143.085	2.15163	0.0116763	0.534218
CD180	173.564	95.2153	1.82286	0.0123917	0.493386
ST3GAL1	254.507	452.717	-1.7788	0.0142459	0.540396
HAMP	99.8978	350.394	-3.50752	0.0153293	0.716805
MGP	724.241	397.518	1.82191	0.0162546	0.657504
MUC13	46.2406	74.7521	-1.61659	0.0162658	0.687891
CCL20	69.1884	33.747	2.05021	0.0169065	0.265423
ALAS1	617.852	1391.26	-2.25177	0.0192404	0.748086
LOC100621538	139.314	66.5846	2.09228	0.0208941	0.259122
SELL	127.385	70.829	1.79849	0.0219796	0.482765
GTSF1	23.359	79.9158	-3.4212	0.0221399	0.730059
VNN1	835.581	492.819	1.69551	0.0242581	0.416879
LOC100518860	26.7784	18.9782	1.41101	0.0262528	0.190533
LIPK	344.842	128.955	2.67414	0.0271025	0.341865
SLC38A1	43.8929	66.1203	-1.5064	0.0279497	0.743345
CCL2	112.592	45.885	2.4538	0.0282674	0.418158
CPNE8	348.958	145.959	2.3908	0.0301785	0.340817
FZR1	353.499	567.075	-1.60418	0.0317671	0.319715
LY96	74.5731	37.0728	2.01153	0.0317835	0.31459
SRGN	718.487	380.96	1.88599	0.0318398	0.297198
MIOX	140.508	325.72	-2.31817	0.0321004	0.667146
RHAG	70.3558	42.4624	1.6569	0.0329673	0.38134
JUN	363.863	540.034	-1.48417	0.0436713	0.68338
IGSF5	55.7267	90.7067	-1.62771	0.0457673	0.56717
ARG2	392.75	212.235	1.85055	0.0457953	0.277136
LOC106510733	26.3221	49.5517	-1.88251	0.0457994	0.577514
GYPA	331.936	100.654	3.29781	0.0471871	0.292204
FST	254.203	358.978	-1.41217	0.049918	0.329764
LOC102166306	167.749	72.9045	2.30094	0.0512748	0.369409
LOC100621891	32.0015	14.9107	2.14621	0.05232	0.209295
ESM1	219.54	139.386	1.57505	0.0533071	0.171184
LOC100520491	108.448	66.3643	1.63414	0.0562453	0.18431
CA1	61.9712	28.5664	2.16937	0.0582782	0.354925
LOC100156277	56.0338	24.5194	2.28528	0.0594794	0.423086
ASPA	49.5148	38.4909	1.2864	0.0607057	0.229686
ECHDC1	548.662	434.707	1.26214	0.0616071	0.618971
DNAJC12	910.263	477.199	1.90751	0.064115	0.594853
HAL	445.995	1091.59	-2.44754	0.0670908	0.49226
FEGFA	97.5712	191.144	-2	0.0758995	0.376639
S100A12	148.662	58.0639	2.56031	0.0782359	0.280195
SLC27A2	595.456	374.296	1.59087	0.0802219	0.187602
LOC100525856	1318.8	513.374	2.5689	0.0810804	0.284817
LRRN3	846.936	684.898	1.23659	0.0814402	0.295926
LOC100627844	232.981	611.951	-2.62661	0.0887434	0.467874
LYZ	99.8431	54.7257	1.82443	0.0896786	0.296274
JCHAIN	107.759	49.1015	2.19461	0.0925729	0.180816
PALM2	54.0298	98.9402	-1.83121	0.0963565	0.568107
MIR29A	3.67699	8.29841	-2.25685	0.104199	0.422537
CXCL9	48.975	25.3391	1.93279	0.110297	0.164757
GADD45G	207.662	426.021	-2.05151	0.110377	0.405228
LOC100514231	97.3513	132.402	-1.36004	0.111146	0.485989
CXCL10	277.089	149.42	1.85443	0.112076	0.381164
LOC100154757	32.1189	17.7583	1.80867	0.113954	0.464578
CCND2	313.397	516.34	-1.64756	0.11507	0.252302
SLC25A25	298.332	522.151	-1.75024	0.11681	0.594847
HEMGN	205.907	128.195	1.60621	0.119731	0.291069
LOC100524999	123.298	72.1424	1.7091	0.120062	0.335314
CDO1	1061.98	1586.96	-1.49434	0.121228	0.455273
LOC100517168	10.414	6.33463	1.64398	0.125534	0.379877
LOC100521821	179.111	106.089	1.68831	0.125983	0.0654296
CCDC141	46.268	97.8639	-2.11515	0.126213	0.333951
MANEA	839.89	594.821	1.41201	0.129116	0.2286
LOC733635	8.65419	13.2785	-1.53434	0.130529	0.123831
GBP1	169.148	104.21	1.62314	0.131264	0.374016
LUM	49.8189	25.766	1.93351	0.132951	0.192153
MTMR7	103.695	185.737	-1.79117	0.135252	0.468807
LOC100518644	941.914	685.846	1.37336	0.139395	0.221435
LOC100514232	21.5705	13.9219	1.5494	0.145293	0.199635
CYP2C42	427.794	269.471	1.58753	0.154525	0.340041
BCL11A	56.6179	48.3303	1.17148	0.158534	0.320781
PPARA	988.144	1122.39	-1.13586	0.161427	0.0400346
MIR122	71.4778	157.941	-2.20965	0.166845	0.258486
HACL1	231.856	199.898	1.15987	0.168032	0.223048
RDH16	948.96	473.206	2.00539	0.171539	0.150483
ADRA1A	103.022	177.616	-1.72405	0.172355	0.369732
LOC100737684	33.0156	60.753	-1.84013	0.174001	0.466933
MBOAT1	131.552	87.3819	1.50548	0.177938	0.383637
LOC100153139	48.3336	36.8053	1.31322	0.185721	0.203596
INSIG1	1287.79	2162.22	-1.67902	0.186651	0.353853
SLC4A1	126.812	94.5273	1.34154	0.196533	0.208045
LOC100514915	72.1224	53.2808	1.35363	0.200432	0.0182108
EPB42	72.767	52.2467	1.39276	0.220982	0.374416
SPTB	82.2175	75.9883	1.08197	0.221112	0.126661
RSAD2	112.048	194.974	-1.74009	0.241034	0.418071
LOC100738550	7.84567	12.1601	-1.54992	0.242473	0.409367
HYKK	330.664	253	1.30697	0.260996	0.186008
B2M	2592.26	2068.69	1.25309	0.269717	0.184204
LOC102164875	1504.78	980.087	1.53536	0.275537	0.191587
LOC100156325	3587.22	3114.79	1.15167	0.27813	0.0445814
SFRP1	111.111	164.315	-1.47884	0.278733	0.253622
B2M	3350.77	2663.26	1.25814	0.281703	0.191577
SLC16A10	136.993	179.686	-1.31165	0.285956	0.206411
LOC100525859	8.47662	6.64972	1.27473	0.289837	0.030262
ARRDC4	389.816	257.211	1.51555	0.305432	0.288806
TNFRSF9	116.556	61.7682	1.88699	0.30548	0.208278
C1S	2265.6	2022.09	1.12043	0.317277	0.0653051
LOC100156587	38.7771	65.0688	-1.67802	0.326729	0.293576
LOC100524678	39.1565	34.8726	1.12284	0.329005	0.0642076
LOC100525684	12.1551	20.539	-1.68974	0.330696	0.366475
PLN	54.8228	47.9549	1.14322	0.332019	0.0217933
FAM19A4	29.7307	26.8577	1.10697	0.332994	0.092923
LOC100626247	68.2102	108.66	-1.59302	0.337577	0.236515
PMM1	259.296	209.097	1.24007	0.34458	0.11943
LOC100519707	8.32802	5.56835	1.4956	0.346057	0.0960709
SPTA1	76.0061	65.3298	1.16342	0.351266	0.217473
DCN	349.199	193.443	1.80518	0.354164	0.308266
MX1	191.997	341.824	-1.78036	0.360208	0.318472
LOC100518095	251.784	384.142	-1.52568	0.362973	0.301565
CRP	897.138	709.26	1.26489	0.364571	0.0377527
ACTR1B	429.018	609.142	-1.41985	0.375569	0.157137
LOC100157018	40.1251	31.9172	1.25716	0.383281	0.0402347
PLIN2	651.19	521.028	1.24982	0.383303	0.0657989
MS4A7	63.4018	48.9601	1.29497	0.38411	0.210525
AASS	790.116	767.415	1.02958	0.389499	0.00283722
UQCR10	157.877	208.439	-1.32027	0.391819	0.151027
LOC102157763	7.56526	5.4282	1.3937	0.407558	0.0692251
LOC100738816	12.0696	14.5156	-1.20266	0.418921	0.166398
CA3	270.313	177.398	1.52377	0.431023	0.109581
RGS2	93.6014	129.77	-1.38641	0.432583	0.281882
CYP1A2	101.773	213.877	-2.10151	0.439482	0.234916
LOC100623111	60.0444	104.617	-1.74233	0.457508	0.270609
LOC100152873	17.7866	16.3894	1.08525	0.460547	0.00471542
SLC29A1	518.055	584.747	-1.12874	0.460761	0.02891
TMEM52B	434.997	295.116	1.47399	0.461892	0.0937745
GABRB2	40.456	58.1832	-1.43819	0.471925	0.181365
DGAT2	694.724	864.995	-1.24509	0.473498	0.124171
LOC100512715	38.0052	32.7581	1.16018	0.476694	0.0117989
LOC100518083	119.185	214.442	-1.79925	0.489627	0.239856
HENMT1	79.5505	82.1448	-1.03261	0.522365	0.00711523
ASB7	259.864	222.924	1.1657	0.524453	0.0855221
LOC100512715	38.2986	33.6855	1.13695	0.532842	0.00833842
PI15	15.2897	12.8933	1.18587	0.534413	0.104478
LOC396594	80.6946	77.405	1.0425	0.54149	0.00515198
SUCLA2	373.289	414.043	-1.10918	0.55049	0.109684
LOC102163738	83.0831	109.906	-1.32284	0.565466	0.0854599
GLYR1	577.834	642.253	-1.11148	0.586445	0.0154428
GPRIN1	13.1208	13.5727	-1.03445	0.595939	0.0102677
NT5DC2	389.213	468.651	-1.2041	0.605485	0.0337192
HMGCS1	452.196	574.251	-1.26992	0.635375	0.0455406
LOC100522977	33.9016	37.2346	-1.09831	0.639966	0.0475122
IGFBP1	8569.53	8524.64	1.00527	0.641024	0.000220013
LOC100736962	1623.95	1708.09	-1.05181	0.695504	0.00879703
CYP4A21	556.438	475.208	1.17094	0.705033	0.0710139
SPRY1	465.602	370.299	1.25737	0.707051	0.0828622
PPIF	607.564	664.148	-1.09313	0.707845	0.0127704
CCDC38	66.431	86.4039	-1.30066	0.708336	0.148363
LOC100513366	123.964	195.669	-1.57843	0.714697	0.161205
CYP2C49	973.583	1382.85	-1.42037	0.732406	0.0913751
IFIT1	275.849	383.658	-1.39082	0.734036	0.130993
TAF7	212.123	260.938	-1.23012	0.738472	0.108475
LOC100156421	24.4882	22.8141	1.07338	0.741791	0.0543039
CPT2	322.125	331.784	-1.02999	0.770013	0.00165348
ENO1	435.115	277.574	1.56756	0.780029	0.0900495
LOC100737630	576.011	709.939	-1.23251	0.782616	0.110984
PPP1R3B	230.059	260.569	-1.13262	0.783115	0.033695
LOC100622967	9.41169	13.158	-1.39805	0.79316	0.0572762
TRAF3IP2	145.553	139.327	1.04468	0.797554	0.00703699
FETUB	2319.7	2380.03	-1.026	0.803897	0.00167954
SQLE	279.07	314.788	-1.12799	0.809063	0.0157602
SLC51B	194.089	246.462	-1.26984	0.845321	0.0393089
MRPL49	716.442	671.642	1.0667	0.865876	0.00456965
SCAMP2	606.198	588.568	1.02995	0.880512	0.000992855
ISG12	497.658	615.852	-1.2375	0.913117	0.036482
LOC396684	1494.13	1793.41	-1.20031	0.915485	0.055352
SMPDL3B	276.638	285.84	-1.03326	0.916137	0.00514473
TPMT	328.382	352.145	-1.07236	0.917598	0.0198818
LOC100524143	1129.88	1046.27	1.07991	0.920579	0.00323804
HSD17B2	1026.99	1089.45	-1.06082	0.937717	0.0060295
SLC13A5	418.608	384.767	1.08795	0.937802	0.00627322
FBXO39	85.9322	84.9697	1.01133	0.94636	0.000567107
GPT2	506.257	542.089	-1.07078	0.952512	0.0119444
LOC100152378	717.306	673.864	1.06447	0.957062	0.00888248
LOC100517530	1983.26	2051.62	-1.03447	0.960721	0.00319844
IFI44	178.663	220.244	-1.23274	0.960838	0.0680837
LOC100515010	37.7227	46.2109	-1.22501	0.969958	0.0598394
ARRDC3	296.624	283.823	1.0451	0.972526	0.0169758
LEAP2	312.034	359.184	-1.15111	0.972714	0.0222369
LOC106504122	249.839	232.548	1.07435	0.983221	0.033713
GNMT	442.174	553.693	-1.25221	0.987147	0.0412356
SLA	453.246	459.719	-1.01428	0.992121	0.000341096
ADGRG6	204.443	188.584	1.0841	0.99761	0.0119283

## Sheet: PI+low_vs_PI+high
Locus	PI+low	PI+high	Fold	P	R2
LOC100152378	972.307	466.874	2.08259	2.20812e-06	0.99657
DGAT2	1192.9	544.279	2.19171	4.50362e-05	0.984542
SCAMP2	770.432	372.76	2.06683	0.00024248	0.964255
LOC100623111	109.168	491.56	-4.50276	0.000661644	0.94119
SLC29A1	812.91	400.741	2.02852	0.000769097	0.936644
SPRY1	712.562	315.176	2.26084	0.000972295	0.928863
MIR29A	3.72349	3.07236	1.21193	0.00136767	0.915825
HYKK	556.935	247.584	2.24947	0.00146953	0.912794
LOC100524143	1559.6	622.687	2.50463	0.00204955	0.897299
MRPL49	1233.61	478.32	2.57904	0.00391838	0.858997
AKR1C4	801.121	1426.28	-1.78036	0.00400851	0.857427
LOC100518095	149.63	209.265	-1.39855	0.00471144	0.845771
GLYR1	941.985	398.535	2.36362	0.00524542	0.837522
DNAJC12	182.723	393.793	-2.15514	0.00546922	0.834198
ASB7	337.726	165.211	2.04421	0.00710883	0.811793
FZR1	680.106	323.227	2.10411	0.00789656	0.802021
PPARA	1716.42	834.642	2.05648	0.00802727	0.800451
NT5DC2	535.106	242.419	2.20736	0.00824997	0.797808
MX1	91.5364	131.834	-1.44024	0.00835473	0.796578
LRRN3	671.939	474.876	1.41498	0.00853861	0.79444
ARRDC3	688.795	321.729	2.14091	0.00927662	0.786098
DCN	317.592	572.109	-1.8014	0.00944033	0.784297
GPRIN1	11.6382	15.2057	-1.30653	0.0108019	0.769937
LOC100736962	574.58	1453.72	-2.53005	0.0116417	0.761571
PMM1	257.653	149.665	1.72153	0.01297	0.748993
SLA	191.062	618.899	-3.23926	0.0130488	0.748269
LOC100517530	789.202	1934.2	-2.45082	0.0130584	0.748181
B2M	1597.36	2511.56	-1.57232	0.0148693	0.732192
C1S	719.027	1741.61	-2.42218	0.0162552	0.720678
ACTR1B	956.07	336.39	2.84215	0.0171022	0.713911
B2M	1245.1	1931.98	-1.55167	0.0171381	0.713629
GBP1	64.9604	119.256	-1.83583	0.0174573	0.711131
RGS2	64.5155	138.579	-2.14799	0.0226118	0.673941
MIR122	162.319	81.9643	1.98036	0.0236223	0.667243
SLC16A6	779.542	382.74	2.03674	0.0242325	0.663277
ASAH2	930.147	378.679	2.45629	0.0245213	0.661421
ADGRG6	132.854	286.75	-2.15838	0.0255696	0.654788
LOC100737684	75.9701	56.0239	1.35603	0.0261572	0.65114
SMPDL3B	301.188	436.741	-1.45006	0.0277667	0.641386
PI15	12.4171	28.843	-2.32285	0.0304069	0.626084
LEAP2	863.842	478.39	1.80573	0.0311817	0.621745
MANEA	996.681	444.301	2.24326	0.0319497	0.617507
TPMT	530.773	258.545	2.05292	0.032413	0.614979
SQLE	542.603	275.355	1.97056	0.0325886	0.614027
LOC100520491	43.4202	68.7367	-1.58306	0.0332622	0.610403
IFI44	89.8003	115.19	-1.28273	0.0336061	0.608569
RDH16	424.799	1206.57	-2.84033	0.0343018	0.604895
TMEM52B	1249.4	195.31	6.39701	0.0354568	0.598893
HMGCS1	993.551	488.244	2.03495	0.0360221	0.595998
LOC102164875	966.728	2079.85	-2.15143	0.0360302	0.595957
MGP	567.842	1272.29	-2.24057	0.0371589	0.59026
CCDC38	170.116	54.0615	3.14671	0.0376621	0.587755
FETUB	2543.55	1231.75	2.06499	0.0382223	0.584989
SRGN	325.731	452.689	-1.38976	0.0401343	0.575733
ARRDC4	266.365	382.855	-1.43733	0.0431237	0.561792
CPT2	516.738	221.931	2.32837	0.0443676	0.556169
LOC100514915	13.7864	25.9768	-1.88424	0.047481	0.542515
SPTA1	125.262	67.9725	1.84284	0.0485991	0.53775
LOC100156587	27.0216	55.9387	-2.07014	0.048942	0.536303
LOC106504122	99.8869	164.717	-1.64904	0.0498417	0.532536
LOC100156325	1842.99	3718.39	-2.01759	0.050068	0.531595
MTMR7	214.542	84.8887	2.52734	0.0514077	0.526081
LY96	33.4661	44.4998	-1.3297	0.0523438	0.522283
ENO1	404.233	190.234	2.12493	0.0525953	0.52127
SLC16A10	250.161	116.376	2.14958	0.0537983	0.516467
ALAS1	503.757	984.097	-1.95352	0.0550073	0.51171
PPIF	1018.27	493.432	2.06365	0.0562114	0.507039
MBOAT1	179.581	85.4023	2.10276	0.0567313	0.505042
SUCLA2	578.169	266.239	2.17161	0.0569731	0.504118
JUN	279.582	847.424	-3.03104	0.0581568	0.499629
LOC100518083	51.3228	110.396	-2.15102	0.0595437	0.494445
LOC396594	75.1605	151.422	-2.01465	0.0605847	0.490606
CRP	506.232	1586.38	-3.13371	0.0613365	0.48786
CCND2	720.347	433.726	1.66083	0.0620488	0.485279
PLIN2	989.165	431.183	2.29407	0.0632813	0.480861
CYP2C42	44.9574	201.156	-4.47436	0.0689305	0.461314
LOC396684	1106.54	1770.13	-1.5997	0.0711569	0.453909
LOC100737630	957.337	393.266	2.43433	0.0731003	0.447575
GPT2	881.436	386.866	2.2784	0.0738813	0.445062
EPB42	107.749	48.77	2.20933	0.0745078	0.443059
GYPA	418.702	130.225	3.21522	0.0748623	0.441931
LOC100627844	238.43	340.616	-1.42858	0.0750701	0.441272
TAF7	177.383	366.998	-2.06896	0.0790844	0.428776
SLC4A1	235.037	95.0134	2.47373	0.0818735	0.420354
UQCR10	348.715	240.544	1.44969	0.0822191	0.419325
SLA	353.606	781.766	-2.21084	0.0956369	0.381578
CYP2C49	133.981	816.061	-6.09086	0.0958036	0.381135
GATM	645.066	1009.4	-1.5648	0.097105	0.37769
LOC102163738	48.8379	105.323	-2.15658	0.0978421	0.375755
LUM	39.9448	95.2598	-2.38478	0.098614	0.373739
LOC102159928	84.0715	32.3268	2.60068	0.100328	0.369306
RHAG	94.6952	45.6324	2.07518	0.101643	0.365944
LOC100517168	11.464	6.84665	1.67439	0.101708	0.365778
SELL	50.017	91.5493	-1.83036	0.102274	0.364342
LOC100524999	55.2164	102.716	-1.86024	0.103127	0.362189
VNN1	643.458	435.261	1.47832	0.10332	0.361705
SLC25A25	225.033	339.457	-1.50848	0.112669	0.338994
IGFBP1	3187.55	5869.98	-1.84153	0.113901	0.336114
HEMGN	358.819	145.391	2.46795	0.114975	0.333621
ISG12	116.474	196.215	-1.68462	0.115937	0.331406
CYP4A21	488.582	348.828	1.40064	0.123858	0.3137
LOC100736710	8.93567	9.6771	-1.08297	0.124	0.313391
HACL1	298.736	198.655	1.5038	0.124809	0.311636
LOC100517803	1010.12	706.98	1.42878	0.129492	0.301664
LOC102157763	7.39555	16.3106	-2.20546	0.129616	0.301404
LOC100525856	670.986	1128.91	-1.68246	0.129691	0.301246
LOC100516628	135.486	40.6798	3.33056	0.136165	0.287963
HAL	654.804	341.786	1.91583	0.141055	0.278286
LOC100517152	340.374	259.088	1.31374	0.14142	0.277575
LOC100525684	8.63027	10.9485	-1.26861	0.143212	0.274109
SLC27A2	830.9	391.165	2.12417	0.144404	0.271826
ST3GAL1	690.185	505.222	1.3661	0.146791	0.267301
LOC100152873	13.3971	16.512	-1.23251	0.149138	0.262915
LOC100514231	87.5665	56.9004	1.53894	0.149647	0.261973
GADD45G	182.427	241.892	-1.32597	0.14979	0.261709
SPTB	95.0924	76.9654	1.23552	0.152692	0.256392
AASS	472.761	270.199	1.74968	0.155231	0.251817
MIOX	193.484	169.695	1.14018	0.161633	0.240581
MUC13	104.576	51.0209	2.04968	0.162262	0.239498
GNMT	353.019	226.249	1.56031	0.162679	0.238784
HENMT1	165.43	99.3354	1.66537	0.162807	0.238565
FEGFA	116.754	141.8	-1.21452	0.16413	0.236312
PALM2	112.392	130.708	-1.16296	0.167822	0.23011
LOC100157018	21.4191	24.2977	-1.13439	0.17048	0.225728
LOC100524678	28.1944	38.183	-1.35428	0.170625	0.22549
PPP1R3B	792.374	452.218	1.75219	0.171795	0.223585
TRAF3IP2	286.882	134.873	2.12705	0.172706	0.222109
LOC100518860	24.6893	19.5779	1.26108	0.174707	0.218894
CCDC170	249.031	217.143	1.14685	0.176523	0.216009
CCDC28A	97.3036	115.77	-1.18979	0.178624	0.212706
SLC13A5	610.274	298.156	2.04683	0.179051	0.212041
ASPA	54.0257	35.1372	1.53756	0.180467	0.209843
GTSF1	26.661	37.7461	-1.41578	0.181442	0.208339
MAFB	403.451	515.571	-1.2779	0.183215	0.205627
LOC100621891	18.0747	56.3362	-3.11685	0.186605	0.200515
CFAP20	142.974	170.696	-1.1939	0.196851	0.18564
LOC100512715	15.0612	17.2613	-1.14608	0.200033	0.18119
SFRP1	260.192	197.086	1.3202	0.203212	0.176822
S100A12	103.737	79.8971	1.29838	0.208688	0.169473
CCL20	30.1134	40.971	-1.36056	0.224636	0.149289
LOC100626247	36.3439	52.2519	-1.43771	0.233202	0.139154
LOC100525859	4.09	5.80085	-1.4183	0.234772	0.137348
LOC100515010	21.7286	26.5884	-1.22366	0.235609	0.136391
CD180	81.7581	101.552	-1.2421	0.243216	0.127896
CA1	81.832	49.9522	1.63821	0.257834	0.112542
P4HA1	806.413	997.655	-1.23715	0.259469	0.110901
CXCL9	19.8139	23.9055	-1.2065	0.260802	0.109575
JCHAIN	47.3286	49.945	-1.05528	0.269034	0.101601
CCL2	72.6725	97.5211	-1.34193	0.273089	0.097809
IGSF5	135.692	163.637	-1.20594	0.278802	0.0926137
LOC100519707	6.73728	8.43364	-1.25179	0.284364	0.0877194
LOC106510733	88.9533	68.2395	1.30354	0.293261	0.0802163
MBL2	263.912	329.238	-1.24753	0.294269	0.0793914
LOC102166306	121.095	154.433	-1.2753	0.300389	0.0744881
LOC100512715	15.6385	17.0088	-1.08763	0.301026	0.0739879
HSD17B2	805.482	745.141	1.08098	0.302247	0.0730348
LIPK	182.502	132.167	1.38085	0.303624	0.0719689
PLN	58.2689	52.3862	1.11229	0.3123	0.0654591
LOC100621538	115.039	95.6226	1.20305	0.315257	0.0633206
CXCL10	82.1422	104.978	-1.278	0.318785	0.0608211
LOC100156277	49.0578	37.2401	1.31734	0.319098	0.0606022
CYP1A2	131.367	112.836	1.16424	0.324598	0.0568274
LOC100154757	14.3233	12.9802	1.10347	0.327359	0.0549835
IFIT1	159.901	141.29	1.13172	0.328423	0.0542819
MGST2	338.21	384.308	-1.1363	0.32979	0.0533881
CA3	159.633	128.812	1.23927	0.330789	0.0527403
LOC733635	8.67915	6.92298	1.25367	0.334734	0.0502238
FBXO39	88.3061	76.8273	1.14941	0.33848	0.0478973
MS4A7	120.005	127.924	-1.06599	0.340322	0.0467751
LOC100514232	11.4504	12.2398	-1.06894	0.340632	0.046588
LOC100738550	15.0785	17.3575	-1.15115	0.341113	0.0462983
LOC100156421	26.2874	23.8735	1.10111	0.342112	0.0456993
LYZ	44.3592	51.745	-1.1665	0.34985	0.0412041
ADRA1A	161.09	178.65	-1.10901	0.374026	0.0287611
LOC100518644	811.4	884.174	-1.08969	0.384171	0.0242413
SERPINA3	3761.44	3590.47	1.04762	0.385414	0.0237157
RSAD2	102.676	106.339	-1.03568	0.388455	0.0224544
BCL11A	59.3694	56.8193	1.04488	0.39282	0.0207072
HAMP	523.38	431.586	1.21269	0.394679	0.0199853
ESM1	108.244	100.893	1.07287	0.395666	0.0196074
CPNE8	126.553	141.386	-1.11721	0.395926	0.0195087
TNFRSF9	45.6563	47.4874	-1.04011	0.399142	0.0183068
INSIG1	1072.07	939.142	1.14155	0.40446	0.0164062
FST	168.016	178.944	-1.06504	0.405923	0.0159023
LOC100154071	422.575	452.188	-1.07008	0.409515	0.0146993
FAM19A4	25.9311	25.3967	1.02104	0.434945	0.00756196
LOC100522977	42.162	40.2424	1.0477	0.437537	0.00696867
LOC100521821	57.6325	55.3204	1.04179	0.445111	0.0053754
LOC100622967	7.34506	7.63437	-1.03939	0.451371	0.00421581
LOC100738816	14.8048	14.0392	1.05453	0.452088	0.00409223
CDO1	1562.45	1598.95	-1.02336	0.462043	0.00256565
CCDC141	67.4934	68.9127	-1.02103	0.463037	0.00243289
LOC100156637	624.185	641.255	-1.02735	0.46518	0.0021585
ARG2	127.618	122.862	1.03872	0.468141	0.00180661
SLC38A1	48.6081	50.0994	-1.03068	0.468355	0.00178241
ECHDC1	471.518	462.262	1.02002	0.471468	0.00144864
LOC100513366	103.894	105.94	-1.0197	0.475247	0.00109006
GABRB2	54.9165	55.8245	-1.01654	0.479053	0.000780474
LOC100153139	39.3078	39.3891	-1.00207	0.495588	3.46134e-05
SLC51B	234.601	234.376	1.00096	0.498241	5.50009e-06

## Sheet: PI-low_vs_PI-high
Locus	PI-low	PI-high	Fold	P	R2
HACL1	497.227	180.031	2.7619	0.00022598	0.965485
LRRN3	1019.59	434.974	2.34403	0.000236292	0.964711
LOC100522977	14.1236	40.8916	-2.89528	0.000285067	0.961263
GPT2	842.514	389.889	2.16091	0.002091	0.896285
S100A12	261.149	62.9274	4.15	0.0022013	0.893636
LOC100152873	21.1533	9.2447	2.28815	0.00260719	0.884439
ECHDC1	182.262	527.715	-2.89536	0.00932092	0.785609
VNN1	931.427	451.772	2.06172	0.00975963	0.780833
PPIF	899.794	477.828	1.88309	0.00985773	0.779781
PLN	27.2822	65.3588	-2.39566	0.00987678	0.779578
LOC100156587	79.4178	43.5321	1.82435	0.0100588	0.777643
ASPA	95.6461	41.1685	2.32328	0.0107687	0.770275
GABRB2	81.287	38.3256	2.12096	0.0109449	0.768488
SPTB	153.889	66.6069	2.3104	0.0140072	0.73966
LOC100738550	5.80585	17.2637	-2.97349	0.0163637	0.7198
CA1	94.8968	40.3408	2.35238	0.016813	0.7162
LOC100524678	10.7032	32.9406	-3.07765	0.0197736	0.693735
PMM1	319.82	150.985	2.11822	0.0228408	0.672408
LOC100512715	17.5726	14.0898	1.24719	0.0230226	0.671197
B2M	1390.93	1822.97	-1.31061	0.0240458	0.664485
IGFBP1	7886.11	3220.34	2.44885	0.0249324	0.658801
IFIT1	231.116	134.544	1.71777	0.0255827	0.654706
B2M	1079.65	1395.92	-1.29293	0.0256313	0.654403
SQLE	581.822	354.777	1.63997	0.0297868	0.629605
LOC100157018	16.5041	27.7797	-1.6832	0.0304295	0.625957
SMPDL3B	206.43	419.555	-2.03244	0.0310807	0.622307
SLC4A1	352.954	84.2969	4.18704	0.0314492	0.620262
GYPA	785.158	146.744	5.35052	0.0345582	0.603552
PLIN2	1119.42	530.745	2.10915	0.0353123	0.599637
LOC733635	18.0113	8.71977	2.06558	0.0361432	0.595382
LOC100738816	17.4078	8.53459	2.03968	0.0361679	0.595256
LOC100515010	29.4269	18.6575	1.57721	0.0388226	0.582053
HEMGN	693.673	174.027	3.986	0.0391956	0.580242
CCDC38	230.779	123.543	1.86801	0.0395254	0.578651
SPTA1	179.721	68.1974	2.63531	0.0397614	0.577517
CYP4A21	225.115	505.579	-2.24588	0.0410018	0.571623
CDO1	719.141	1845.29	-2.56596	0.0427171	0.563653
HSD17B2	1487.45	739.508	2.0114	0.043384	0.560607
AASS	488.777	329.671	1.48262	0.0435199	0.55999
LOC100153139	27.5352	56.57	-2.05446	0.0449005	0.55379
LOC102159928	52.9293	74.7579	-1.41241	0.0479466	0.540522
LOC100513366	141.332	82.807	1.70676	0.0486956	0.537342
RHAG	91.5264	39.7912	2.30017	0.0512073	0.5269
LOC100518860	61.9454	18.1556	3.41191	0.05369	0.516896
BCL11A	99.4278	48.7438	2.0398	0.05391	0.516024
MIR122	183.422	98.7088	1.85821	0.0567473	0.504981
EPB42	132.827	63.9314	2.07765	0.0607814	0.489885
LOC100627844	428.115	279.875	1.52966	0.0615515	0.487079
DGAT2	926.894	668.092	1.38737	0.0619293	0.485711
LOC100621538	229.209	75.7561	3.02562	0.0623896	0.484052
GNMT	528.042	294.218	1.79473	0.0638221	0.47894
CFAP20	205.145	140.626	1.4588	0.0657035	0.472341
LOC100621891	19.5783	14.5189	1.34847	0.0674123	0.466457
GPRIN1	9.31983	19.3492	-2.07613	0.0715565	0.452597
HMGCS1	1351.73	733.111	1.84382	0.0715569	0.452596
LOC100156421	14.6878	35.8597	-2.44147	0.0729526	0.448052
ASB7	262.689	216.315	1.21438	0.0731117	0.447538
MBOAT1	173.43	91.6697	1.8919	0.0739016	0.444997
SLA	435.384	518.372	-1.19061	0.075771	0.439057
LOC100623111	130.986	231.684	-1.76876	0.0801872	0.425421
FST	341.77	150.25	2.27468	0.0834107	0.415799
LOC100517530	1400.33	2002.53	-1.43004	0.0871821	0.404874
SLC25A25	315.922	181.74	1.73832	0.0872729	0.404615
LOC100525684	11.3877	9.23311	1.23336	0.0879994	0.402552
LOC100156277	169.098	30.8012	5.48997	0.0882828	0.40175
LOC100736962	873.143	1446.18	-1.65629	0.0892505	0.399027
LOC102166306	74.8979	185.998	-2.48335	0.0906838	0.395033
RDH16	713.526	1514.16	-2.12208	0.0913842	0.393098
FBXO39	182.237	83.8965	2.17217	0.095014	0.383242
CPT2	396.023	304.682	1.29979	0.0963994	0.379554
LOC100737630	747.644	504.67	1.48145	0.0972933	0.377195
ASAH2	798.676	469.638	1.70062	0.0981131	0.375046
CD180	91.1942	61.9294	1.47255	0.0981921	0.374839
LOC100514232	9.56052	11.6733	-1.22099	0.10133	0.366742
ADGRG6	242.094	390.4	-1.6126	0.10236	0.364126
HAMP	443	231.036	1.91745	0.103545	0.361138
CXCL10	134.84	82.7038	1.6304	0.107001	0.35258
LOC102164875	846.8	1936.25	-2.28655	0.110791	0.343435
LOC100512715	17.8471	14.955	1.19339	0.114751	0.334141
SLC51B	118.286	236.714	-2.00119	0.116003	0.331253
LYZ	30.9331	43.1729	-1.39568	0.116149	0.33092
ESM1	268.263	127.161	2.10963	0.116802	0.329425
SLC27A2	742.958	408.99	1.81657	0.118623	0.325295
LIPK	401.58	165.856	2.42125	0.122146	0.317447
P4HA1	1648.68	979.99	1.68234	0.123932	0.313539
INSIG1	1323.63	790.41	1.67461	0.126119	0.308816
FAM19A4	20.6888	56.6422	-2.73782	0.128777	0.303167
PPARA	1572.19	1249.44	1.25831	0.129811	0.300995
GBP1	100.027	83.2567	1.20143	0.129995	0.30061
SUCLA2	450.602	306.553	1.4699	0.131712	0.297041
SPRY1	595.755	475.597	1.25265	0.134033	0.292277
IGSF5	127.996	244.633	-1.91125	0.137215	0.285861
LOC100152378	669.684	552.44	1.21223	0.141632	0.277163
ACTR1B	507.075	400.396	1.26644	0.142799	0.274905
LOC100519707	15.2918	6.91988	2.20984	0.142982	0.274551
CA3	89.1996	179.94	-2.01727	0.143603	0.273358
LOC100518644	573.488	1160.13	-2.02294	0.144796	0.271077
LOC100154757	11.1431	16.3836	-1.47029	0.145199	0.270311
LOC100156637	729.467	585.676	1.24551	0.14701	0.266888
LOC100736710	8.24975	10.2561	-1.2432	0.15046	0.260472
HENMT1	182.327	98.3261	1.85431	0.150624	0.260172
FZR1	506.628	441.459	1.14762	0.151534	0.258502
MAFB	547.205	379.795	1.44079	0.153582	0.254781
LOC106510733	84.6018	54.1649	1.56193	0.157565	0.247671
LOC100517168	4.82047	10.3444	-2.14593	0.157924	0.24704
MBL2	86.4703	217.914	-2.52011	0.160516	0.24251
LOC102157763	25.4747	11.3003	2.25434	0.164143	0.23629
LOC396684	902.058	1939.57	-2.15016	0.165233	0.234444
LOC396594	232.656	104.277	2.23113	0.171235	0.224495
LOC100516628	40.2814	125.94	-3.1265	0.171859	0.223481
LOC100622967	7.29878	5.29913	1.37736	0.174968	0.218478
LOC100156325	1655.6	2588.81	-1.56366	0.176621	0.215854
TMEM52B	514.577	351.444	1.46418	0.176928	0.215369
SELL	61.7287	70.2229	-1.13761	0.177366	0.214678
SERPINA3	4395.12	2876.1	1.52816	0.183539	0.205134
FEGFA	212.577	191.125	1.11224	0.186424	0.200785
ADRA1A	80.3552	214.237	-2.66613	0.187344	0.199415
LOC102163738	81.7301	109.512	-1.33992	0.188457	0.197764
GTSF1	28.6526	36.1903	-1.26307	0.189141	0.196754
LOC100154071	559.773	374.689	1.49397	0.190312	0.195036
MIR29A	6.1058	4.95161	1.23309	0.192334	0.192094
MUC13	48.4842	92.0085	-1.8977	0.192382	0.192025
TPMT	323.939	424.161	-1.30939	0.196679	0.185884
PI15	12.3266	11.2617	1.09456	0.208172	0.170157
ARRDC4	220.69	513.326	-2.326	0.209015	0.169041
CCDC141	61.1489	80.0147	-1.30852	0.218343	0.157043
LOC100514915	11.2077	15.9729	-1.42518	0.225455	0.148299
LOC100626247	37.5049	46.9174	-1.25097	0.225524	0.148216
PALM2	109.269	143.651	-1.31465	0.228392	0.144786
LOC100524143	582.036	831.969	-1.42941	0.229475	0.143505
LOC100521821	57.3922	50.5064	1.13634	0.232166	0.140354
LOC100520491	52.6683	59.6929	-1.13337	0.234076	0.138147
TAF7	258.713	345.827	-1.33672	0.23432	0.137867
IFI44	86.2988	97.3972	-1.1286	0.236009	0.135935
TRAF3IP2	263.105	180.871	1.45465	0.24849	0.122211
CRP	378.807	1763.66	-4.65583	0.255462	0.114949
SLC38A1	37.931	126.598	-3.33759	0.261284	0.109098
C1S	1163.06	1653.44	-1.42163	0.266317	0.104192
SLC13A5	626.193	393.673	1.59065	0.267272	0.103277
CCND2	541.733	519.257	1.04329	0.268401	0.102202
LOC100518095	164.444	146.073	1.12577	0.268459	0.102147
CCDC28A	104.288	95.7123	1.0896	0.269071	0.101566
CXCL9	26.7272	21.7251	1.23025	0.273633	0.0973067
JCHAIN	57.4066	61.445	-1.07035	0.27576	0.0953585
CCDC170	318.811	335.072	-1.05101	0.279681	0.0918299
MANEA	610.846	527.047	1.159	0.285014	0.0871582
LOC100517152	263.767	299.55	-1.13566	0.286058	0.0862605
LEAP2	457.896	536.156	-1.17091	0.287567	0.0849724
SFRP1	288.785	215.528	1.33989	0.292478	0.0808606
PPP1R3B	401.542	540.783	-1.34677	0.295047	0.0787581
MTMR7	99.4418	118.365	-1.1903	0.295624	0.0782895
HYKK	338.263	323.946	1.0442	0.306289	0.0699318
LOC100525856	699.809	2264.68	-3.23614	0.309575	0.0674657
ARG2	121.592	247.006	-2.03144	0.313122	0.0648601
MIOX	178.331	210.484	-1.1803	0.322781	0.0580592
LY96	39.8875	42.1593	-1.05696	0.324872	0.0566425
SLC16A10	146.19	172.021	-1.1767	0.327577	0.0548392
AKR1C4	932.786	1083.95	-1.16206	0.329822	0.053367
SLA	232.92	269.07	-1.1552	0.331321	0.0523969
CYP2C42	165.026	233.16	-1.41286	0.341364	0.0461474
MS4A7	110.646	137.278	-1.2407	0.344862	0.0440724
LOC100517803	985.421	758.744	1.29875	0.34642	0.0431654
CPNE8	169.521	214.31	-1.26421	0.349419	0.0414479
SLC16A6	404.499	492.385	-1.21727	0.350304	0.0409482
ARRDC3	611.349	541.66	1.12866	0.356134	0.0377388
LOC100518083	92.1647	84.9052	1.0855	0.362771	0.0342567
DCN	244.315	283.662	-1.16105	0.366657	0.0323013
FETUB	2937.48	2515.67	1.16767	0.369769	0.0307798
ENO1	267.003	307.869	-1.15306	0.377826	0.0270207
SCAMP2	466.804	447.808	1.04242	0.381945	0.0251986
MGP	679.808	751.64	-1.10566	0.383625	0.0244745
JUN	443.423	396.02	1.1197	0.388455	0.0224545
CYP1A2	125.545	112.9	1.112	0.391133	0.0213739
HAL	535.184	642.435	-1.2004	0.391272	0.0213185
LOC100737684	72.529	76.8625	-1.05975	0.396543	0.0192749
UQCR10	387.539	419.569	-1.08265	0.405094	0.016187
CCL2	66.8853	72.3397	-1.08155	0.407213	0.0154645
GLYR1	560.572	574.269	-1.02443	0.417263	0.0122697
MRPL49	618.885	607.714	1.01838	0.424118	0.0103072
NT5DC2	316.417	336.258	-1.0627	0.425692	0.00988122
LOC100524999	61.5015	65.6798	-1.06794	0.426438	0.0096825
RGS2	90.6896	94.7939	-1.04526	0.426581	0.00964484
LOC106504122	141.314	149.948	-1.0611	0.430506	0.00863531
ST3GAL1	736.398	762.226	-1.03507	0.437478	0.00698168
GATM	1031.69	1088.29	-1.05487	0.440696	0.00627855
GADD45G	220.234	211.965	1.03901	0.444622	0.00547198
CCL20	37.1821	39.5154	-1.06275	0.448041	0.00481501
RSAD2	84.6102	83.4683	1.01368	0.452011	0.00410537
LOC100525859	4.01062	4.11773	-1.02671	0.454046	0.00376363
MGST2	316.672	337.469	-1.06567	0.458303	0.00309736
CYP2C49	535.65	586.828	-1.09554	0.459193	0.00296628
SRGN	392.923	414.141	-1.054	0.466719	0.00197171
LUM	25.3713	25.6688	-1.01173	0.469463	0.00165962
TNFRSF9	68.699	66.1642	1.03831	0.472542	0.00134156
MX1	104.816	102.276	1.02483	0.474588	0.00114889
ISG12	141.963	144.065	-1.01481	0.480895	0.00064914
DNAJC12	353.654	363.241	-1.02711	0.483348	0.000493136
ALAS1	664.179	674.3	-1.01524	0.488893	0.000219353
SLC29A1	495.648	494.9	1.00151	0.489179	0.000208204
LOC100514231	58.9062	58.9602	-1.00092	0.49864	3.28777e-06

## Sheet: SINSlow_vs_SINShigh
Locus	SINSlow	SINShigh	Fold	P	R2
LRRN3	828.968	521.922	1.5883	0.000129979	0.53608
VNN1	797.113	459.133	1.73613	0.000380636	0.407726
PMM1	270.908	168.023	1.61233	0.000964799	0.337835
MBOAT1	154.336	88.5031	1.74385	0.00189556	0.296923
RHAG	81.8917	42.3449	1.93392	0.00216499	0.304405
LOC100623111	88.97	271.526	-3.05189	0.00228327	0.36441
ASB7	283.788	202.967	1.3982	0.00287753	0.276598
CFAP20	234.575	146.46	1.60164	0.0029779	0.474546
MANEA	841.119	522.555	1.60963	0.00335936	0.307913
S100A12	157.682	66.5593	2.36904	0.00358567	0.253154
GYPA	448.61	127.961	3.50583	0.00422132	0.222283
SMPDL3B	269.961	384.596	-1.42463	0.00433261	0.332645
HACL1	304.994	191.578	1.59201	0.00575717	0.176895
GTSF1	25.4083	49.7747	-1.95899	0.00687862	0.194617
LOC100738550	9.60754	15.7608	-1.64046	0.00738659	0.304333
CDO1	1143.55	1693.89	-1.48125	0.00754095	0.291161
HYKK	400.065	279.754	1.43006	0.00813721	0.14331
PALM2	82.5864	126.355	-1.52997	0.00908698	0.440439
LOC100517803	1509.48	789.07	1.91298	0.00912563	0.346397
EPB42	95.2735	55.8776	1.70504	0.00914042	0.173554
LOC100152378	784.282	563.197	1.39255	0.00954919	0.220596
PLIN2	846.228	497.961	1.69939	0.0101296	0.148146
SLC4A1	204.508	90.581	2.25774	0.0107419	0.164938
SPRY1	565.721	395.881	1.42902	0.0112522	0.150957
GPRIN1	11.9158	16.3732	-1.37407	0.0114332	0.283724
ALAS1	592.889	982.327	-1.65685	0.012026	0.142093
TAF7	211.019	326.711	-1.54825	0.0121251	0.287319
RGS2	84.2932	118.422	-1.40488	0.01346	0.147385
ASPA	60.0943	38.5558	1.55863	0.0135798	0.126036
CCDC28A	160.345	98.8571	1.62199	0.0153398	0.27996
CA1	74.5146	39.6919	1.87732	0.0153778	0.161599
ADGRG6	190.497	298.76	-1.56832	0.0160925	0.237794
GPT2	686.062	434.642	1.57845	0.016357	0.14872
SPTB	100.414	72.5289	1.38447	0.0167308	0.149938
SPTA1	111.526	67.2696	1.65789	0.0168164	0.138098
LIPK	307.488	144.679	2.12531	0.0168252	0.193884
P4HA1	1340.08	883.566	1.51667	0.0170192	0.233556
SLC27A2	695.59	393.234	1.76889	0.0178005	0.157646
LOC100621538	150.01	78.9646	1.89971	0.017933	0.147227
TMEM52B	695.235	287.706	2.41648	0.0188079	0.139333
IGSF5	94.1702	174.156	-1.84938	0.0188735	0.328096
CD180	129.548	83.8018	1.54589	0.0223615	0.322886
HEMGN	349.334	151.687	2.30299	0.0232049	0.113487
LOC102159928	102.285	61.9677	1.65061	0.0261859	0.219451
JUN	354.491	574.645	-1.62105	0.0271519	0.101797
PPIF	789.221	538.405	1.46585	0.0276357	0.121009
MIOX	163.965	232.818	-1.41992	0.0282744	0.186516
LOC102163738	72.5389	108.373	-1.494	0.0306518	0.144745
FEGFA	126.327	176.333	-1.39584	0.0312328	0.241035
CCDC141	55.6118	82.0389	-1.47521	0.0312819	0.184121
SUCLA2	450.216	326.706	1.37805	0.03131	0.140145
LOC100154071	558.553	381.289	1.46491	0.0326576	0.137111
LOC100736710	16.4871	10.5083	1.56896	0.0334155	0.248769
CXCL10	190.155	109.401	1.73815	0.0337144	0.293379
MRPL49	852.081	588.074	1.44893	0.0343144	0.117881
ADRA1A	115.909	192.575	-1.66143	0.0347377	0.156698
LOC100518860	33.1851	18.8291	1.76244	0.0362189	0.0972364
MGST2	440.254	287.398	1.53186	0.0377521	0.171898
LOC100516628	186.314	87.3939	2.13189	0.0379625	0.170458
LOC396684	1259.44	1844.89	-1.46485	0.0403675	0.162294
DGAT2	890.611	690.019	1.2907	0.0440805	0.0787096
CPT2	395.288	287.987	1.37259	0.0440941	0.0822025
LOC100517530	1508.46	1996.76	-1.32371	0.0465789	0.0807091
ESM1	195.896	122.948	1.59332	0.0479243	0.130242
CCDC170	201.011	262.911	-1.30794	0.0521425	0.295493
BCL11A	66.0053	51.0424	1.29315	0.0522886	0.092841
SCAMP2	627.589	467.522	1.34238	0.0535302	0.136609
LOC100156277	76.5538	30.8483	2.48162	0.0537351	0.095135
LOC100154757	22.5851	15.775	1.4317	0.05901	0.231819
AASS	634.642	443.152	1.43211	0.0606284	0.210135
SLA	419.782	579.794	-1.38118	0.0622577	0.110042
LOC100736962	1158.98	1527.01	-1.31755	0.0665807	0.0335401
GADD45G	202.606	285.16	-1.40746	0.0678124	0.0584801
LOC100737630	724.735	532.829	1.36016	0.0718463	0.0614082
MAFB	427.941	561.995	-1.31325	0.0751465	0.0432364
LOC100627844	273.643	397.72	-1.45343	0.0760796	0.0696224
ENO1	392.228	263.49	1.48859	0.0778092	0.0971222
LOC102164875	1211.77	1692.48	-1.3967	0.0786471	0.0853598
LOC100522977	32.4241	39.5998	-1.22131	0.0834613	0.082557
SLC29A1	602.03	493.606	1.21966	0.0898767	0.0778353
SQLE	418.68	318.954	1.31267	0.0910839	0.0158761
LOC100156637	607.111	792.218	-1.3049	0.0944499	0.0319097
FAM19A4	26.7824	38.3332	-1.43128	0.0958745	0.172478
GLYR1	683.627	541.944	1.26143	0.0961655	0.0653871
CRP	676.2	1394.16	-2.06175	0.0982436	0.0843533
ACTR1B	602.745	443.818	1.35809	0.0983783	0.0543736
CXCL9	35.7771	23.4634	1.52481	0.0991072	0.119094
RDH16	744.625	1109.6	-1.49014	0.0993054	0.0969223
LY96	55.3039	41.3355	1.33793	0.0995101	0.115461
PPARA	1323.44	1086.89	1.21764	0.101044	0.0232484
LYZ	69.4159	49.2104	1.4106	0.101772	0.151404
DNAJC12	580.679	406.594	1.42816	0.107117	0.187172
CCDC38	130.406	91.5567	1.42432	0.109001	0.0107592
TNFRSF9	85.7148	59.2424	1.44685	0.10931	0.125818
LOC100156421	23.0679	28.3501	-1.22899	0.111022	0.128763
SLC38A1	44.1151	85.5052	-1.93823	0.114658	0.081237
LOC100737684	53.8046	65.7781	-1.22254	0.115953	0.186744
JCHAIN	79.5593	54.292	1.4654	0.11715	0.0900057
LOC100514232	16.1325	12.5178	1.28876	0.117399	0.114982
LOC100524143	1149.23	833.476	1.37884	0.120477	0.0739806
CPNE8	246.349	171.927	1.43287	0.123252	0.095323
HSD17B2	1052.63	846.18	1.24398	0.123462	0.067568
SLC13A5	517.625	362.346	1.42854	0.131493	0.0548614
GATM	1184.66	927.206	1.27766	0.133942	0.109369
LOC100518083	93.4221	131.414	-1.40667	0.135301	0.0296849
HENMT1	125.87	93.7745	1.34226	0.135376	0.0337834
GBP1	124.067	100.342	1.23644	0.137566	0.152887
FBXO39	105.905	82.0977	1.28999	0.143685	0.036367
CCL20	51.0647	38.2216	1.33602	0.144721	0.086035
TRAF3IP2	211.462	154.608	1.36772	0.145189	0.0304808
LOC100521821	118.323	68.6252	1.7242	0.145409	0.0757921
MIR29A	4.1767	5.39187	-1.29094	0.147083	0.0437129
LOC100152873	17.1431	13.5683	1.26347	0.153343	0.0648403
CCL2	91.475	71.9577	1.27123	0.154115	0.0682688
SRGN	535.547	415.751	1.28814	0.154117	0.0874805
SLC16A6	479.628	619.194	-1.29099	0.156884	0.0527773
LOC100156587	43.3786	53.7151	-1.23829	0.157712	0.0531257
SLC51B	191.082	238.937	-1.25044	0.158029	0.0640821
ST3GAL1	481.589	592.272	-1.22983	0.158942	0.201357
HMGCS1	794.509	611.993	1.29823	0.161238	0.00398372
PI15	13.8353	17.0256	-1.23059	0.17149	0.0130826
FETUB	2510.41	2089.8	1.20127	0.173634	0.00568433
LOC100519707	9.24355	6.96855	1.32647	0.181495	0.0139429
LOC100524678	30.1772	35.0929	-1.1629	0.182935	0.0154205
RSAD2	103.749	123.781	-1.19308	0.185617	0.010467
LOC100525684	10.9442	13.1395	-1.20059	0.186992	0.00837638
LOC100626247	52.5093	67.0406	-1.27674	0.187018	0.0046332
IGFBP1	6818.25	5606.52	1.21613	0.187159	0.161667
HAL	526.475	686.986	-1.30488	0.188656	0.0279706
NT5DC2	418.422	347.824	1.20297	0.192913	0.033653
ARRDC3	477.22	398.33	1.19805	0.193129	0.000302959
CYP2C49	634.116	894.404	-1.41047	0.195444	0.00431668
MGP	668.435	801.597	-1.19922	0.197732	0.0283664
LOC100738816	13.9578	11.9803	1.16506	0.197835	0.0338104
SELL	91.0435	76.8027	1.18542	0.204753	0.098785
SLC25A25	279.86	331.179	-1.18337	0.210617	0.00115907
ARRDC4	318.955	397.35	-1.24579	0.211722	0.0292775
MS4A7	89.8315	107.976	-1.20199	0.216494	0.0964749
LOC100512715	27.2087	20.566	1.32299	0.21677	0.0735639
GNMT	432.601	351.67	1.23013	0.216798	0.0387798
LOC100517168	9.61027	8.09215	1.1876	0.217046	0.0460195
LOC100520491	77.7839	64.4074	1.20769	0.218057	0.0629362
CYP1A2	115.406	143.174	-1.24061	0.226901	0.0177867
MX1	144.422	183.008	-1.26717	0.227888	0.00229072
LOC100517152	232.26	261.044	-1.12393	0.231713	0.0978879
LOC100156325	2677.63	3085.48	-1.15232	0.238353	0.00647342
CA3	200.886	163.839	1.22612	0.243701	0.0446302
LOC100512715	27.2371	21.2661	1.28078	0.248924	0.0613446
LOC100518095	203.67	236.451	-1.16095	0.250329	0.000268825
ARG2	258.979	199.331	1.29924	0.251681	0.0462579
UQCR10	261.061	302.523	-1.15882	0.252876	0.140876
SERPINA3	2918.35	3368.48	-1.15424	0.254623	0.0186836
PLN	50.3485	56.2459	-1.11713	0.258908	0.00131372
SLA	299.592	352.008	-1.17496	0.262779	0.000274729
LOC100153139	41.4662	45.4863	-1.09695	0.267447	0.0125048
LOC100524999	90.5144	78.7294	1.14969	0.268004	0.073178
LOC100518644	829.074	935.058	-1.12783	0.269515	0.0209587
C1S	1581.12	1790.48	-1.13242	0.270121	2.6013e-05
TPMT	388.211	352.872	1.10015	0.278737	4.07699e-05
LOC100514915	42.4386	30.1665	1.40681	0.299927	0.0380499
MUC13	64.19	74.5353	-1.16117	0.302768	0.0353652
LOC100525856	1000.66	1398.56	-1.39763	0.309257	0.0142796
FZR1	482.107	443.674	1.08662	0.312273	0.00234742
LOC100525859	6.26743	5.38226	1.16446	0.314739	0.02792
SLC16A10	172.782	157.627	1.09615	0.315701	0.00383566
FST	245.861	221.477	1.1101	0.321576	0.0420384
ECHDC1	452.239	480.177	-1.06178	0.331219	0.000208547
LOC100514231	86.7269	80.3748	1.07903	0.342332	0.0460199
B2M	1885.59	1758.57	1.07223	0.34267	0.0859295
LEAP2	506.749	465.735	1.08806	0.353506	0.00417505
B2M	2432.78	2281.63	1.06624	0.3542	0.0803895
AKR1C4	1329.66	1239.78	1.0725	0.354258	0.0357598
LOC733635	10.5331	9.54836	1.10313	0.359609	0.010678
MBL2	250.401	228.863	1.09411	0.359848	0.0321198
GABRB2	52.9603	49.5326	1.0692	0.362073	0.00248979
IFIT1	232.118	211.302	1.09851	0.364058	0.0320275
DCN	318.74	343.13	-1.07652	0.366361	0.00014907
CYP2C42	260.389	234.452	1.11063	0.373741	0.0350505
MIR122	121.119	111.455	1.08671	0.381286	0.00042373
ASAH2	485.69	439.494	1.10511	0.38201	0.00965757
LUM	41.9671	46.5753	-1.1098	0.389041	0.000761202
LOC100515010	31.2653	29.3028	1.06697	0.38959	0.0323013
CYP4A21	469.816	449.443	1.04533	0.394652	0.00633981
HAMP	295.563	327.008	-1.10639	0.395672	0.0190411
LOC100157018	29.7891	27.9763	1.0648	0.398532	0.0176206
MTMR7	136.099	128.534	1.05886	0.404158	0.00191916
LOC102166306	135.183	142.6	-1.05487	0.417328	0.00261993
IFI44	133.531	139.589	-1.04537	0.427029	0.00686657
LOC100621891	25.3388	27.1816	-1.07273	0.443954	0.00101795
CCND2	481.149	492.723	-1.02405	0.448526	0.0237199
LOC106504122	183.149	179.159	1.02227	0.451078	0.0415842
ISG12	312.164	301.246	1.03624	0.466701	0.0174738
LOC100513366	121.416	123.606	-1.01803	0.471962	0.00107524
SFRP1	191.37	194.632	-1.01704	0.472433	0.0167799
INSIG1	1230.24	1246.57	-1.01327	0.479456	0.0137596
LOC396594	109.427	110.359	-1.00852	0.490542	0.00140556
PPP1R3B	433.05	430.149	1.00674	0.491667	0.0174123
LOC106510733	56.7674	57.0033	-1.00416	0.494028	0.016277
LOC102157763	11.0962	11.0418	1.00493	0.495398	0.00140182
LOC100622967	8.36912	8.35736	1.00141	0.498209	0.00888033
